# Supplementary material for: Involvement and burden of informal caregivers of patients with mental illness: the mediating role of affiliated stigma
Source: BMC Psychiatry. 2023 Jan 26;23:72. doi: 10.1186/s12888-023-04553-x (PMC9881274; doi:10.1186/s12888-023-04553-x)
Supplement: Supplementary file 2 — Additional file 2. [file 12888_2023_4553_MOESM2_ESM.xls]

## Sheet: Sheet1
caregiver_id	date	age	sex	marital_status	address	birth_order	number_children	household_income	number_patients	period_taking_care_patient	financial_support	only_caregiver	encouraging_to_do_things	motivating	intensive_emotional_support	patient_occupied	prevent_wandering	managing_crises	managing_behaviour	preparing_meals	housework	grocery_shopping	property_maintenance	assisting_health_professionals	medicine_supervision	treatment_plan	arranging_for_discharge	paying_bills	paper_work	communication	reading_and_writing	transport	bathing	dressing	oral_care	toileting	walking	eating	cooking	managing_medications	laundry	managing_finance	hours_providing_care	spend_time_in_home	hours_spent_standby	time_in_transit	more_patients_time	treatment	diagnosis
123	2020-07-10	18	0	0	0	4	0	0	0	0	0	0	3	3	0	4	3	0	3	4	0	0	4	3	3	0	0	0	0	3	4	1	0	0	0	0	3	4	2	2	2	0	2	1	0	1	0	0	0
101	2020-07-16	35	1	1	1	3	3	0	2	20	0	1	4	2	3	2	3	0	0	1	2	0	0	4	0	0	0	0	0	0	0	1	1	4	3	3	1	0	0	0	3	0	10	1	8	1	8	0	0
159	2020-09-27	90	1	4	0	1	2	40000	1	15	0	1	0	3	4	1	1	3	2	3	2	0	1	1	1	2	0	2	0	0	0	1	0	0	0	0	0	0	0	0	2	2	168	1	168	0	---	0	0
413	2020-11-23	78	0	1	1	5	10	100000	1	1	1	1	0	0	3	0	4	4	3	3	0	3	3	4	4	3	2	4	0	3	0	3	1	0	0	0	0	0	0	3	0	4	168	1	168	0	---	0	40000
50	2020-08-31	77	1	4	1	1	7	0	2	52	1	1	4	4	4	3	4	4	4	4	0	0	0	4	4	2	4	4	0	2	0	3	0	0	0	0	0	0	3	4	1	3	168	1	168	0	168	0	0
195	2020-10-30	76	0	1	1	1	11	180000	1	1	0	0	4	4	4	4	4	4	4	4	0	4	4	4	4	4	4	0	0	4	0	4	0	0	0	0	0	0	4	0	0	4	120	0	---	5	---	0	0
86	2020-10-23	76	1	4	1	5	4	0	1	5	1	1	3	3	3	1	1	1	2	2	2	2	1	1	3	2	3	2	0	3	0	3	0	0	0	0	0	0	0	3	3	2	168	1	168	0	---	0	0
205	2020-11-09	75	1	4	0	4	7	0	1	1	1	1	1	1	3	0	0	0	0	2	2	0	0	0	0	0	0	0	0	0	0	0	0	0	0	0	0	0	2	0	0	0	25	1	25	5	---	0	0
217	2020-11-23	75	1	4	1	2	5	0	1	2	0	0	3	2	2	2	2	0	0	0	2	0	0	3	3	3	2	1	0	0	0	0	3	3	0	3	3	2	2	3	3	3	125	1	168	1	---	2000	0
285	2020-12-28	74	1	4	1	1	7	0	1	20	1	1	2	2	3	4	4	4	4	4	4	4	4	4	4	4	4	4	1	4	0	4	0	0	0	0	0	0	0	0	0	2	168	1	168	0	---	0	0
340	2020-08-14	70	1	4	0	5	10	50000	1	5	1	0	4	4	1	2	4	2	3	4	4	4	4	4	4	4	4	4	0	4	0	4	4	4	3	3	3	3	4	4	4	4	1440	1	336	0	---	100000	30000
80	2020-10-16	70	1	4	1	1	7	5000	1	2	1	0	4	4	4	1	4	1	3	3	4	2	3	2	4	0	4	1	0	2	0	0	4	4	4	3	4	2	3	4	4	3	168	1	168	0	---	0	0
251	2021-01-11	68	1	4	1	3	5	0	1	1	1	0	0	0	3	0	1	0	0	0	0	0	0	0	0	0	0	0	0	0	0	0	0	0	0	0	1	0	0	0	0	0	230	0	---	0	---	0	0
275	2020-12-14	67	1	1	1	1	9	0	1	4	1	1	2	2	3	1	3	3	3	4	4	4	4	2	4	4	4	4	0	1	0	3	0	0	0	0	0	0	3	4	4	4	168	1	168	0	---	0	0
316	2020-08-05	67	1	1	1	3	11	100000	1	10	1	1	4	4	4	4	4	4	4	4	4	4	4	4	4	4	4	4	4	4	0	4	2	2	1	3	3	4	4	4	4	4	160	1	160	0	---	6000	0
349	2020-09-07	66	0	1	1	4	11	1000000	2	7	0	0	4	4	4	2	3	4	4	4	4	4	0	4	0	0	4	4	0	4	0	4	0	0	0	0	0	0	0	0	0	4	30	0	---	6	50	0	137000
83	2020-10-18	66	0	1	1	3	8	150000	1	0	0	1	2	2	1	2	3	1	4	4	4	4	3	2	4	2	1	4	0	3	0	4	2	0	0	0	0	0	2	3	4	3	168	1	136	0	---	0	0
29	2020-08-09	65	1	4	1	3	7	20000	1	4	1	1	0	0	0	3	4	3	4	4	4	4	4	4	4	3	0	4	0	3	0	3	3	3	1	1	2	0	3	4	4	3	692	1	0	0	---	38000	0
120	2020-08-21	65	1	1	1	5	6	20000	1	1	0	1	3	3	4	1	0	0	0	4	3	3	3	2	3	1	3	3	3	3	0	3	3	1	0	1	3	2	3	3	4	4	168	1	168	0	---	0	80000
113	2020-08-03	65	0	1	1	1	8	200000	1	27	0	1	0	0	1	1	3	3	3	1	1	1	1	1	2	3	2	4	2	1	0	4	0	0	0	0	0	0	0	1	0	3	168	1	168	0	---	50000	0
242	2021-01-06	65	1	4	1	3	8	30000	1	1	0	0	3	3	3	0	4	3	2	2	2	3	4	2	2	1	0	1	0	1	0	0	0	0	0	0	0	0	1	0	0	1	27	1	124	1	---	0	0
165	2020-09-28	65	0	1	1	3	8	800000	1	7	0	0	3	3	3	1	4	3	3	0	2	4	4	3	3	3	3	4	4	0	0	4	0	0	0	0	0	0	0	2	0	4	168	1	168	0	---	30000	0
21	2020-08-03	65	1	4	1	5	7	50000	1	20	1	1	0	0	0	4	4	4	4	4	4	4	4	4	4	4	0	4	4	4	4	4	4	4	4	0	0	0	4	4	4	4	260	0	---	0	---	0	0
153	2020-09-21	65	0	1	1	1	8	120000	1	3	0	0	1	1	3	0	3	1	1	0	2	3	3	1	3	1	1	3	3	3	0	3	3	3	2	1	3	1	0	3	3	4	168	1	158	0	---	20000	60000
225	2020-12-23	64	1	1	1	2	4	20000	1	3	0	1	1	0	3	0	3	3	4	3	1	0	3	3	2	1	2	2	2	3	0	2	1	1	0	1	2	1	0	2	3	2	36	1	168	5	---	0	0
17	2020-07-26	63	1	1	1	5	7	0	1	10	0	1	2	3	2	2	4	3	2	0	1	4	4	4	4	2	0	4	0	2	0	4	3	2	0	2	2	4	4	4	4	0	120	1	0	0	---	0	0
144	2020-09-19	63	1	4	1	2	6	5000	1	5	0	1	2	3	4	1	4	3	3	4	3	1	3	0	1	2	3	3	0	0	0	0	0	0	0	0	0	0	0	0	3	0	150	1	150	9	---	0	0
200	2020-11-02	63	1	4	1	5	6	150000	1	1	0	1	1	1	3	1	3	3	3	4	3	1	3	3	3	1	1	3	0	0	0	2	0	0	0	0	0	0	4	1	1	2	168	1	168	2	---	0	0
42	2020-08-21	63	1	4	1	3	6	50000	2	8	0	1	4	4	4	4	4	4	4	4	4	4	4	4	4	4	4	4	1	3	1	4	0	0	0	0	0	0	4	4	0	0	168	1	120	0	168	0	0
246	2021-01-08	63	0	1	1	3	4	2000000	2	36	1	1	4	4	4	3	4	4	4	2	4	4	4	4	4	4	4	4	4	3	2	4	2	2	1	2	2	2	3	4	4	4	168	1	168	0	3	60000	35000
201	2020-11-02	63	0	1	1	1	7	600000	1	12	0	1	4	4	4	4	2	4	2	4	4	4	4	4	4	4	4	4	4	3	2	4	4	1	1	0	0	0	4	4	4	3	168	1	168	0	---	300000	0
3	2020-07-16	62	1	1	1	5	10	100000	1	72	1	0	2	2	2	0	4	2	4	4	1	3	0	4	4	2	0	0	0	2	2	3	4	4	4	4	2	2	0	4	4	0	82	1	72	0	---	100000	0
416	2020-11-24	62	1	1	1	5	6	500000	2	1	1	0	4	4	4	4	4	4	4	4	4	4	4	4	4	4	4	4	0	4	0	4	4	4	0	4	4	4	4	4	4	4	20	0	---	10	1	500000	100000
348	2020-09-04	62	1	4	1	3	3	120000	1	1	1	1	4	4	4	4	4	4	4	4	4	2	0	4	4	3	4	4	0	4	0	4	4	3	4	4	4	4	4	4	4	4	168	1	168	0	---	15000	50000
216	2020-11-23	62	0	1	1	4	14	30000	1	3	0	1	3	3	3	0	3	2	0	3	3	3	4	3	1	3	3	4	1	1	0	3	0	0	0	0	0	0	0	0	0	3	72	1	168	1	---	2800	0
133	2020-09-07	62	1	1	1	2	8	50000	1	6	1	0	4	4	4	1	4	3	4	3	3	3	3	2	4	4	2	3	3	1	0	4	0	0	0	0	0	0	0	2	2	3	168	1	168	0	---	0	150
228	2020-12-28	62	1	1	1	2	6	80000	1	2	1	1	0	0	3	0	4	3	2	3	1	2	1	3	3	3	3	3	0	3	0	2	2	2	1	0	0	0	3	3	3	3	8	1	154	0	---	0	0
231	2020-12-28	61	1	4	1	4	8	0	1	1	1	1	3	3	3	0	4	3	2	3	1	1	3	4	3	2	0	4	1	1	0	2	0	0	0	0	0	0	3	2	3	3	168	1	168	0	---	0	0
233	2020-12-30	61	0	1	1	1	7	50000	1	4	0	1	3	3	3	0	4	3	3	0	3	3	3	2	4	4	2	4	4	2	0	3	0	0	0	0	0	0	0	4	3	3	168	1	168	0	---	0	0
18	2020-07-29	61	1	1	0	1	6	150000	1	0	1	0	4	4	4	4	4	4	4	4	0	0	3	4	4	2	4	4	0	4	0	4	2	2	2	2	2	1	4	4	4	4	96	1	150	1	---	0	0
295	2021-01-05	60	0	1	1	3	7	150000	2	20	0	1	4	4	4	2	2	2	2	3	2	1	4	3	4	4	4	4	2	1	2	2	1	0	1	0	1	1	1	0	1	4	10	1	10	5	5	20000	10000
31	2020-08-10	60	1	4	1	5	9	100000	2	11	0	1	4	4	4	4	4	3	4	4	4	4	4	4	4	4	0	2	0	3	0	4	0	0	0	0	0	0	0	4	1	2	144	1	0	0	60	0	0
21	2020-08-02	60	1	1	1	1	9	500000	1	1	1	1	2	2	2	2	4	2	3	4	4	2	1	3	4	4	0	4	0	3	1	2	0	0	0	0	0	0	0	2	2	4	280	1	0	0	---	0	0
66	2020-09-17	60	1	1	1	1	8	50000	1	20	1	0	1	1	1	0	0	2	4	4	0	0	0	4	4	1	3	2	0	2	0	2	3	3	2	3	3	1	0	3	4	4	160	1	168	3	---	83000	0
197	2020-11-02	60	0	1	1	5	13	200000	1	10	0	0	3	3	3	0	4	4	4	4	4	4	4	4	4	4	4	4	4	4	0	4	4	0	0	2	0	0	4	4	4	4	160	1	20	0	---	95000	22000
244	2021-01-08	60	1	4	1	4	5	20000	1	6	1	1	1	1	1	0	4	4	4	4	4	4	4	4	3	4	3	3	3	3	0	0	0	0	0	0	0	0	4	3	3	3	168	1	168	0	---	20000	0
317	2020-08-05	60	0	1	1	1	8	300000	1	25	0	0	4	4	4	0	0	1	1	4	0	4	0	0	0	0	0	4	0	4	0	4	0	0	0	0	0	0	4	0	0	4	140	0	---	60	---	0	0
370	2020-09-27	60	1	3	1	2	7	0	1	26	1	1	0	0	0	2	0	1	1	3	4	4	3	4	2	4	4	3	0	4	0	4	4	4	2	4	4	1	4	4	4	4	10	0	---	2	---	0	0
350	2020-09-10	60	1	1	0	1	11	10000	1	3	1	0	3	3	4	2	4	4	4	3	2	4	4	4	3	3	3	4	1	3	0	4	0	0	0	0	0	0	4	4	0	4	150	0	---	5	---	0	0
110	2020-08-01	59	1	4	1	5	6	20000	1	1	0	1	0	0	3	0	4	0	0	3	0	0	0	3	2	0	0	0	0	0	0	0	0	0	0	0	0	0	0	2	0	0	168	1	168	3	---	0	40000
204	2020-11-09	59	1	4	1	1	6	50000	1	3	0	1	3	3	3	0	0	3	3	4	1	1	0	3	3	4	3	4	3	3	0	4	0	0	0	0	0	0	3	3	3	3	80	1	168	3	---	0	0
354	2020-09-18	59	1	1	1	3	3	600000	3	4	1	1	1	1	4	3	4	3	4	4	4	4	1	4	4	4	4	4	0	4	2	4	4	4	4	4	4	4	4	4	4	4	160	1	20	0	20	0	0
27	2020-08-07	59	0	1	1	1	7	50000	1	30	1	0	3	3	3	2	3	2	3	3	4	4	4	4	4	4	4	4	0	2	0	2	2	2	0	4	4	4	4	4	4	4	25	1	24	0	---	10000	15000
232	2020-12-30	58	1	1	1	2	4	50000	1	20	0	1	3	3	4	3	2	3	3	3	3	3	0	3	3	4	3	1	3	1	0	0	0	0	0	0	0	0	3	0	2	0	168	1	168	0	---	5000	0
383	2020-10-18	58	1	4	0	2	2	200000	1	1	0	1	3	3	4	4	4	4	4	4	4	4	4	4	4	4	1	4	1	4	1	4	0	0	0	0	0	0	4	4	4	4	160	1	1	0	---	6000	0
409	2020-11-20	58	1	1	1	1	15	500000	1	0	1	1	1	1	1	3	4	2	3	4	0	0	1	1	3	1	2	1	0	2	0	0	3	3	3	2	2	0	2	3	4	0	168	1	168	3	---	0	18000
885	2020-10-28	58	0	1	1	3	10	350000	1	0	0	1	0	0	0	0	0	0	0	0	0	0	2	1	0	1	1	0	0	0	0	0	0	0	0	0	0	0	0	0	0	0	0	0	---	0	---	0	0
359	2020-09-21	58	1	2	0	3	4	200000	1	1	1	0	1	1	1	0	0	0	0	1	0	0	0	1	0	0	0	0	0	2	0	2	0	0	0	0	0	0	0	0	0	0	10	0	---	1	---	0	0
380	2020-10-08	58	0	1	0	5	6	550000	2	2	0	0	0	0	4	2	4	4	4	4	0	4	4	4	2	2	4	4	0	4	0	4	0	0	0	0	0	0	0	4	0	4	14	1	24	0	0	0	0
24	2020-08-05	58	1	1	0	5	2	50000	1	0	0	1	4	4	4	0	3	2	3	2	3	2	2	3	4	2	2	2	0	2	2	4	0	0	0	0	0	0	0	3	4	2	72	1	0	0	---	0	0
89	2020-10-26	57	0	1	0	3	5	470000	1	0	0	0	4	4	4	4	4	4	3	4	2	4	4	4	4	4	4	4	0	0	0	3	2	2	2	2	2	1	2	4	4	4	168	1	168	0	---	0	0
61	2020-09-11	57	0	1	1	5	13	168	1	13	1	1	3	3	3	3	4	4	4	4	1	4	4	4	4	4	4	4	0	1	0	3	0	0	0	0	1	0	0	4	2	1	168	1	168	0	---	0	0
149	2020-09-21	57	0	1	1	1	7	20000	1	1	1	0	2	2	3	0	3	1	2	0	0	1	3	2	1	2	0	3	3	2	0	3	0	0	0	0	0	0	0	0	0	0	168	1	168	168	---	0	0
198	2020-11-02	57	0	1	0	3	4	2500000	1	36	0	0	1	3	3	4	1	2	2	0	1	1	2	3	2	3	2	4	3	1	2	3	0	0	0	0	0	0	0	2	0	2	25	1	168	2	---	150000	60000
247	2021-01-08	57	1	1	1	2	1	200000	1	1	1	0	0	0	0	2	3	3	0	0	0	0	0	0	0	1	0	1	1	0	0	0	0	0	0	0	0	0	0	0	0	0	2	1	2	0	---	0	0
279	2020-12-21	57	1	1	1	3	7	0	1	3	0	1	2	2	2	2	3	3	2	4	4	4	1	3	4	2	4	4	1	2	0	3	4	1	1	1	1	0	3	4	4	4	168	1	168	0	---	0	0
331	2020-08-10	56	1	1	1	2	6	70000	1	1	0	0	4	4	4	4	4	4	4	4	4	4	4	4	4	4	4	4	0	4	4	4	3	0	0	0	0	0	4	4	0	4	160	1	20	0	---	14000	0
400	2020-11-03	56	1	2	1	4	3	100000	2	1	1	0	4	4	2	1	0	0	0	0	0	0	0	0	0	0	1	0	0	0	0	0	0	0	0	0	0	0	0	0	0	0	4	0	---	2	120	0	0
303	2020-07-17	56	1	2	1	2	5	20000	1	0	1	1	2	2	3	1	1	2	2	4	4	4	0	4	4	4	4	4	0	4	0	4	0	0	0	0	0	0	4	4	4	4	120	1	2	1	---	0	0
199	2020-11-02	56	1	1	1	4	6	20000	1	1	1	1	0	0	0	1	4	3	2	3	2	2	2	0	0	0	0	0	0	0	0	0	0	0	0	0	2	0	0	0	0	0	35	1	35	0	---	0	0
247	2021-01-08	56	1	4	0	5	6	300000	1	1	0	0	0	0	3	2	3	3	2	2	1	3	3	3	2	2	1	4	0	3	0	1	1	0	0	0	1	2	2	3	3	3	5	1	168	0	---	120000	250000
25	2019-08-05	56	1	1	1	1	8	1000000	1	4	0	0	2	2	1	3	4	2	4	4	2	0	0	2	3	3	0	0	0	0	0	3	1	0	0	1	2	0	0	2	0	2	300	1	60	0	---	0	0
156	2020-09-24	56	0	1	1	2	6	50000	1	1	1	0	1	1	3	0	3	2	2	0	0	0	0	0	2	2	4	2	2	2	0	3	0	0	0	0	0	0	0	0	0	0	65	1	205	0	---	0	0
203	2020-11-09	56	1	4	1	4	5	100000	1	5	0	1	1	2	4	1	3	3	3	4	3	4	4	2	1	2	1	4	0	3	0	4	0	0	0	0	0	0	4	3	3	3	168	1	168	0	---	0	0
229	2020-12-28	56	0	1	1	1	6	250000	2	20	0	0	3	3	3	1	4	3	1	3	3	3	4	3	1	4	2	1	0	2	0	3	1	0	0	0	0	0	0	3	1	4	168	1	168	0	150	0	0
43	2020-08-21	56	1	1	1	5	8	100000	1	0	1	0	4	4	4	4	2	4	4	4	4	4	4	4	4	4	4	4	1	3	0	4	4	4	4	4	4	4	4	4	4	4	168	1	168	0	---	0	0
167	2020-09-29	55	1	2	1	5	3	100000	0	5	0	0	2	2	2	2	1	2	2	2	2	2	2	1	2	3	3	3	2	2	2	3	2	2	2	2	2	0	0	2	2	2	9	1	63	1	---	0	0
220	2020-12-21	55	1	1	1	1	6	200000	1	1	0	0	2	2	3	1	4	3	3	3	0	0	0	0	1	0	0	0	0	0	0	0	2	2	0	1	1	2	1	1	2	0	2	1	2	1	---	0	0
23	2020-08-03	55	1	1	1	2	7	15000	1	0	1	1	3	3	3	3	3	2	2	4	0	0	0	3	3	3	1	2	0	0	0	3	0	0	0	0	0	0	0	3	3	3	162	1	24	3	---	0	0
403	2020-11-13	55	0	1	0	1	5	1000000	1	15	0	0	4	4	4	3	3	4	4	4	1	4	4	4	4	4	4	4	0	4	1	4	0	0	0	0	0	0	0	4	0	4	42	1	25	0	---	0	0
53	2020-08-31	54	1	1	1	3	9	100000	1	0	1	0	4	4	4	4	4	4	4	4	4	4	4	4	4	4	4	4	0	3	0	3	2	2	1	0	1	1	3	4	3	0	42	1	46	0	---	0	0
157	2020-09-25	54	0	1	1	2	9	200000	1	2	0	0	2	2	3	0	3	3	4	2	3	3	3	3	3	2	1	3	3	1	0	4	3	3	0	0	1	0	3	3	3	3	108	1	108	1	---	1000	0
238	2021-01-04	54	1	4	1	2	8	500000	2	3	1	1	3	3	4	2	4	4	4	4	4	4	4	4	4	4	4	3	4	3	0	4	1	1	0	0	0	0	4	4	4	4	168	1	168	0	0	10000	0
19	2020-07-30	54	1	4	1	1	5	800000	1	0	1	1	0	0	0	0	0	0	2	4	0	4	2	4	4	4	1	4	0	3	0	4	0	0	3	0	3	0	4	4	4	4	60	1	0	2	---	10000	35000
335	2021-01-01	54	1	4	0	1	3	800000	1	12	0	0	4	4	3	3	3	4	3	4	3	3	3	1	2	3	2	3	0	2	0	3	0	0	0	0	0	0	0	0	0	0	25	0	---	0	---	0	0
52	2020-08-31	54	1	1	1	1	6	50000	1	4	1	0	3	3	2	3	3	3	0	4	3	3	2	4	4	2	4	0	0	3	0	4	0	0	0	0	0	0	0	4	4	3	70	1	68	0	---	0	0
177	2020-10-12	54	0	1	1	5	6	200000	1	1	0	0	2	2	3	0	4	3	2	3	3	1	2	3	2	2	3	3	2	1	2	3	2	1	0	0	0	0	0	0	0	0	168	1	168	0	---	70000	50000
11	2020-07-20	53	1	4	1	2	4	5000	1	15	1	1	2	2	2	2	3	2	2	2	2	3	2	3	2	0	2	4	0	0	0	3	2	0	0	0	0	0	0	4	4	0	216	1	0	0	---	0	0
170	2020-10-02	53	1	1	1	5	4	10000	1	4	1	0	2	2	2	0	3	3	3	4	3	4	4	0	2	1	1	3	3	2	0	0	3	3	0	2	0	1	2	3	3	3	150	1	168	1	---	20000	0
146	2020-09-19	52	0	1	1	1	6	20000	1	1	0	0	0	0	0	0	0	0	0	0	0	0	0	0	0	0	0	0	0	0	0	0	0	0	0	0	0	0	0	0	0	0	5	1	5	1	---	0	0
97	2020-10-30	52	1	1	0	1	4	50000	2	30	1	1	2	2	0	1	4	2	3	4	4	4	4	3	4	1	4	1	0	2	0	2	2	2	2	2	0	0	3	4	4	1	168	1	168	0	120	0	0
62	2020-09-12	52	1	1	1	5	4	500000	1	24	0	0	2	2	2	2	1	3	4	4	4	4	4	4	4	4	4	4	0	3	0	2	3	3	2	2	2	4	4	4	4	2	168	1	168	0	---	20000	55000
64	2020-09-14	52	0	1	1	4	9	100000	1	1	0	1	2	2	4	0	4	4	4	4	4	4	4	4	4	4	3	0	0	3	0	3	3	2	1	0	1	1	4	3	4	4	108	1	168	0	---	0	0
112	2020-08-02	52	0	1	1	1	11	100000	1	5	0	0	2	3	1	3	4	3	3	2	2	4	3	2	3	2	1	4	4	3	0	3	0	0	0	0	2	0	0	2	1	3	8	1	168	3	---	20000	0
372	2020-10-02	52	1	1	0	1	8	500000	2	1	0	0	3	3	3	2	4	4	4	4	0	4	4	3	4	4	3	4	0	4	0	4	2	4	0	3	4	3	4	4	0	4	77	1	0	0	100	10000	0
287	2020-12-28	52	1	1	1	1	7	200000	1	20	1	0	2	2	3	2	3	2	2	4	4	4	2	2	3	2	3	1	0	2	0	2	3	4	3	3	3	3	3	4	4	1	168	1	168	0	---	0	0
58	2020-09-04	52	1	1	1	3	0	250000	1	0	1	0	4	4	4	4	4	4	4	4	0	0	0	2	4	4	4	0	0	4	0	0	1	1	0	1	1	0	0	3	3	1	168	1	168	2	---	0	0
68	2020-10-05	52	1	2	1	5	1	250000	1	0	1	0	2	2	1	0	2	2	3	4	4	4	4	4	4	4	4	4	0	2	0	3	0	0	0	0	0	0	0	4	4	3	168	1	168	0	---	10000	0
118	2020-08-21	52	0	1	1	4	5	100000	1	1	0	0	1	1	3	1	4	3	3	3	3	3	3	3	0	3	3	4	3	3	1	4	0	0	0	0	0	0	0	2	1	4	168	1	168	0	---	0	0
228	2020-11-30	52	1	4	0	1	2	200000	1	1	0	1	4	4	4	0	0	0	0	4	4	4	4	4	4	4	3	4	4	4	0	4	4	4	4	3	4	4	4	4	4	4	168	1	168	0	---	0	100000
378	2020-10-08	51	0	2	1	5	4	270000	1	1	1	1	4	4	4	4	4	4	4	4	0	4	4	4	4	4	4	4	0	4	0	3	4	4	0	4	4	4	4	4	0	4	80	0	---	0	---	0	0
272	2020-12-14	51	0	1	0	5	5	600000	1	0	0	0	2	2	2	3	4	4	3	2	1	0	2	2	1	3	3	4	0	2	0	3	2	2	0	2	2	1	3	4	4	3	168	1	168	0	---	85000	120000
57	2020-09-03	51	1	1	1	5	8	0	1	7	0	1	2	2	2	3	4	4	4	4	2	2	1	3	4	2	3	2	0	3	0	4	0	0	0	0	0	0	0	3	4	4	168	1	168	7	---	0	0
79	2020-10-16	51	1	1	1	4	4	40000	1	0	1	1	4	4	4	2	3	2	3	4	2	1	2	2	3	1	2	4	0	2	0	3	2	1	0	1	1	0	2	3	4	2	168	1	168	1	---	0	0
106	2020-07-31	51	0	1	0	3	8	350000	1	2	0	0	3	3	3	4	4	4	3	3	3	3	3	3	3	3	4	3	3	3	1	4	3	3	1	1	2	2	3	3	3	3	14	1	3	0	---	80000	100000
26	2020-08-05	50	1	1	1	5	8	200000	1	0	1	0	2	2	1	2	3	0	3	4	4	4	4	4	4	1	2	4	0	3	0	3	0	0	0	0	0	0	0	3	4	2	96	1	0	0	---	0	0
307	2020-07-22	50	0	1	1	3	5	2000000	1	1	1	1	3	3	3	4	4	4	4	4	1	4	4	4	4	4	4	4	4	4	0	4	4	0	4	0	3	0	0	4	1	4	90	1	90	1	---	0	0
179	2020-10-18	50	1	1	1	5	3	2000	1	2	0	1	1	3	3	1	3	1	1	4	4	4	4	1	4	4	0	4	3	2	1	4	0	0	0	0	0	0	4	3	4	3	168	1	168	0	---	25000	55000
197	2020-11-01	50	1	1	1	2	6	0	1	32	1	0	1	1	3	2	3	2	3	4	4	3	3	2	3	1	1	1	1	2	0	0	0	0	0	0	0	0	4	2	4	2	168	1	168	0	---	150000	60000
239	2021-01-04	50	0	1	1	2	5	250000	1	1	1	0	1	2	3	0	4	3	3	0	0	0	0	0	0	0	0	0	0	0	0	0	0	0	0	0	0	0	0	0	0	0	25	1	168	0	---	0	0
166	2020-09-28	50	1	1	1	2	8	200000	1	7	0	0	3	3	4	1	2	2	2	4	4	4	4	3	3	4	2	4	4	2	0	2	0	0	0	0	0	1	3	3	3	4	168	1	168	0	---	35000	0
72	2020-10-08	50	1	1	1	1	6	50000	2	1	1	0	4	4	4	1	4	3	4	4	3	2	2	3	3	2	4	4	0	2	0	3	1	1	0	0	0	0	3	3	2	3	100	1	138	0	20	0	0
190	2020-10-19	50	0	1	1	2	5	50000	1	1	0	0	2	3	3	0	3	2	2	0	0	4	4	4	4	4	2	4	4	2	0	4	2	2	0	0	2	3	3	3	2	3	168	1	168	0	---	0	0
91	2020-10-26	50	1	1	1	5	5	100000	1	0	1	0	2	2	2	2	3	2	3	4	4	4	4	4	4	4	4	2	0	2	1	1	2	2	2	2	2	2	2	2	4	2	168	1	168	0	---	0	0
85	2020-10-23	49	1	4	1	5	7	0	1	3	0	1	3	2	2	2	2	2	3	3	2	2	1	1	2	1	3	2	0	3	0	2	0	0	0	0	0	0	2	2	2	2	168	1	168	0	---	0	0
36	2020-08-17	49	0	1	1	3	7	0	1	35	0	0	2	2	2	2	2	2	0	4	0	0	1	3	4	3	3	2	0	2	0	3	4	4	4	4	4	4	1	4	4	4	68	1	180	0	---	12	0
73	2020-10-08	49	0	1	0	1	3	900000	1	15	0	0	4	4	4	0	0	0	2	2	2	1	1	2	1	1	2	0	0	2	0	0	0	0	0	0	0	0	0	0	0	0	14	1	14	1	---	10000	0
202	2020-11-06	49	0	1	1	3	9	600000	1	1	0	1	2	2	2	0	4	3	3	4	1	3	3	2	4	3	4	3	0	1	0	4	0	0	0	0	0	0	0	3	4	4	168	1	168	3	---	0	0
405	2020-11-16	49	0	1	1	1	8	200000	1	1	1	1	4	4	2	4	4	4	4	4	2	1	2	2	4	2	2	3	0	3	0	3	1	1	1	1	1	1	0	3	1	1	168	1	168	0	---	0	0
230	2020-12-09	48	1	4	0	5	3	50000	1	1	0	1	4	4	4	4	4	4	4	4	4	4	4	4	4	4	4	4	4	4	0	4	0	0	0	0	0	0	4	4	4	4	160	0	---	6	---	13000	0
273	2020-12-14	48	1	1	0	4	4	600000	1	0	0	0	4	4	4	4	4	4	4	4	4	4	4	2	4	2	3	2	0	3	1	2	2	2	1	2	2	2	4	4	4	2	168	1	168	0	---	50000	120000
65	2020-09-17	48	0	1	0	4	5	130000	1	1	0	0	4	4	4	4	4	4	4	4	4	4	4	4	4	2	4	4	0	3	1	4	1	1	1	0	2	0	2	4	2	1	168	1	168	0	---	0	0
161	2020-09-27	48	0	1	1	3	7	20000	1	30	0	0	0	0	3	2	1	2	2	3	3	3	3	3	2	3	2	1	3	2	2	2	2	2	2	0	0	0	0	0	0	0	140	1	120	0	---	0	0
88	2020-10-23	48	1	4	1	1	5	20000	2	3	0	1	4	4	4	4	4	2	3	4	3	3	3	3	4	1	2	4	0	2	0	2	3	2	1	1	1	0	3	3	4	4	168	1	168	0	168	0	0
70	2020-10-06	48	1	2	1	5	5	160000	1	0	1	0	4	4	4	4	4	4	4	4	3	3	3	3	4	2	4	4	0	0	0	4	2	2	1	2	1	0	2	4	3	3	168	1	168	0	---	0	0
406	2020-11-16	48	1	2	1	4	3	0	1	0	0	1	4	4	4	3	4	3	4	4	0	0	0	3	4	2	4	4	0	2	0	3	0	0	0	0	1	0	1	4	3	3	168	1	168	6	---	0	0
172	2020-10-05	48	0	1	1	5	5	200000	1	1	0	0	0	3	3	0	3	3	3	0	3	2	0	0	0	2	3	1	2	2	2	3	0	0	0	0	0	0	0	0	0	2	130	1	130	0	---	0	0
401	2020-11-03	48	1	1	0	1	8	50000	2	3	0	0	1	1	1	1	0	0	0	0	0	2	1	1	2	2	2	2	1	2	2	1	1	1	1	2	0	0	0	0	0	0	2	0	---	3	0	0	0
196	2020-11-01	48	1	2	1	2	4	200000	1	3	1	1	4	4	4	1	3	3	3	4	3	4	4	4	4	4	4	4	4	4	0	2	0	0	0	0	0	0	4	4	3	4	160	1	20	0	---	0	0
226	2020-11-27	48	0	1	1	5	7	150000	1	1	1	1	3	4	4	0	0	0	0	2	2	3	3	3	3	4	3	4	3	4	0	3	2	2	0	3	3	2	1	4	4	4	168	1	168	0	---	9000	0
20	2020-08-02	48	1	1	1	5	4	100000	1	5	0	0	4	4	2	2	4	0	4	4	4	4	4	4	4	4	2	3	0	3	0	3	2	2	2	0	2	0	0	2	0	0	384	1	0	0	---	24000	0
34	2020-08-16	48	1	1	1	3	5	360	1	2	0	1	2	2	2	3	3	2	4	4	0	0	0	4	4	3	3	4	0	2	0	4	2	2	2	2	3	2	1	4	2	0	168	1	0	0	---	10000	0
356	2020-09-21	48	0	1	0	4	5	130000	1	2	0	1	3	3	4	4	4	4	4	4	0	4	4	4	0	0	4	4	0	0	0	4	0	0	0	0	0	0	4	0	0	4	140	1	20	1	---	0	0
14	2020-07-23	47	1	4	1	1	4	60000	1	0	1	0	4	4	4	0	4	2	3	3	3	2	2	2	4	2	3	2	0	3	0	4	4	4	1	0	2	3	0	4	4	4	504	1	86	0	---	30000	0
16	2020-07-26	47	1	1	1	2	8	100000	1	20	1	0	2	2	2	0	4	1	2	4	0	0	2	3	4	3	1	4	0	2	0	2	4	2	4	2	4	1	4	4	4	4	168	1	0	0	---	0	0
419	2020-11-26	47	1	4	0	5	6	4000000	1	1	1	0	1	1	1	1	0	0	0	0	0	0	0	4	4	0	0	0	0	0	0	0	0	0	0	0	0	0	0	0	0	0	80	0	---	7	---	36000	0
411	2020-11-20	47	1	2	0	2	4	780000	1	0	0	0	4	4	4	4	4	4	4	4	4	4	4	4	4	2	3	4	0	3	0	2	2	1	0	1	2	0	1	4	3	3	168	1	168	2	---	0	0
341	2020-08-21	47	1	1	1	5	6	530000	1	4	1	1	3	4	4	4	4	4	4	4	4	3	4	3	4	4	4	4	0	3	4	4	4	4	2	4	4	4	4	4	4	4	160	1	2	0	---	100000	0
254	2020-11-16	47	0	1	1	1	7	100000	1	1	0	0	0	2	3	0	4	3	3	1	1	4	4	2	3	3	1	4	4	2	0	3	0	1	0	0	0	0	0	3	1	4	168	1	168	0	---	0	0
162	2020-09-28	47	1	1	1	3	5	100000	1	1	0	0	2	2	3	0	1	3	2	4	4	3	4	2	3	2	0	4	2	2	0	3	1	0	0	0	0	2	4	2	3	3	168	1	150	0	---	0	0
69	2020-10-05	46	1	1	1	5	6	92	1	0	1	0	4	4	4	4	4	4	4	4	2	2	2	3	3	2	3	3	0	2	0	1	1	1	1	0	0	0	0	2	3	2	96	1	48	0	---	8000	0
423	2020-11-27	46	0	1	1	3	6	200000	1	1	0	0	2	2	1	2	2	2	1	2	1	3	1	3	1	2	3	2	3	3	3	1	3	2	1	3	1	3	1	3	2	2	100	0	---	5	---	0	0
278	2020-12-21	46	0	1	1	2	4	0	1	0	0	0	2	2	1	2	1	3	2	4	1	1	2	2	3	2	3	4	0	2	0	3	2	2	1	2	3	2	2	3	4	3	120	1	168	0	---	4000	20000
300	2020-07-16	46	0	1	0	3	10	150000	2	0	0	0	4	4	4	4	4	0	1	3	0	4	2	3	4	4	4	4	2	4	0	0	4	1	0	0	0	0	3	3	0	4	48	0	---	1	2	0	0
63	2020-09-14	46	1	2	1	5	4	0	1	0	1	0	1	1	1	1	1	0	0	0	0	0	0	0	0	0	0	2	0	2	0	0	2	2	0	0	0	0	0	2	2	2	35	1	20	2	---	20000	0
312	2020-07-31	46	1	1	1	5	8	300000	1	21	1	1	4	4	4	4	1	4	3	4	4	4	4	2	4	4	1	4	4	4	0	4	0	0	0	0	0	0	4	4	4	4	160	1	160	0	---	0	0
104	2020-07-27	46	1	4	0	1	2	380000	1	2	0	0	3	3	4	1	4	4	3	4	4	3	3	2	4	1	4	0	0	4	0	3	1	0	0	0	0	0	4	4	2	0	70	1	148	4	---	11000	0
12	2020-07-22	45	1	1	1	5	8	100000	1	0	1	1	2	2	2	2	2	2	3	4	2	3	2	4	4	2	2	4	1	2	2	2	2	2	0	0	2	0	0	4	2	2	276	1	24	0	---	10000	20000
176	2020-10-08	45	1	1	1	1	5	2000	1	3	0	1	1	1	2	0	3	1	1	4	3	2	4	4	1	2	0	3	0	0	0	3	0	0	0	0	0	0	4	1	0	0	168	1	168	0	---	0	0
193	2020-10-21	45	1	1	1	5	7	160000	1	3	1	0	0	0	3	0	0	0	0	2	3	0	0	0	0	0	0	0	0	0	0	0	0	0	0	0	0	0	2	0	3	3	0	1	168	1	---	20000	0
101	2020-11-09	45	1	1	0	5	5	300000	1	0	1	0	4	4	4	1	2	1	2	2	0	0	0	1	3	2	1	2	0	1	0	2	3	3	2	2	2	0	2	3	4	2	168	1	168	1	---	0	0
245	2021-01-08	45	1	1	1	1	4	300000	1	1	1	1	1	3	3	0	0	0	0	4	2	4	1	4	4	4	1	4	0	4	0	4	0	0	0	0	0	0	2	4	4	4	168	0	---	1	---	0	15000
105	2020-07-27	45	0	1	0	5	4	100000	1	0	1	0	3	3	1	0	4	4	3	0	0	0	0	3	3	0	2	0	0	0	0	0	1	1	1	0	0	1	0	2	0	0	25	1	25	0	---	0	0
357	2020-09-21	45	0	1	0	4	5	400000	2	1	1	0	2	4	2	0	4	4	4	4	4	4	4	4	4	4	4	4	0	4	0	4	4	4	4	4	4	0	4	4	4	4	50	0	---	1	0	0	0
138	2020-09-17	45	1	1	1	5	5	10000	1	1	0	0	2	2	3	1	4	3	3	3	3	2	3	2	3	3	1	3	0	1	0	1	0	0	0	0	0	0	3	1	2	2	168	1	168	0	---	0	0
71	2020-10-06	45	1	1	0	5	8	3000000	1	5	1	1	2	2	2	0	3	2	3	4	4	4	4	3	3	3	4	4	0	3	0	4	2	2	2	1	1	1	3	3	4	3	168	1	168	0	---	10000	0
250	2020-11-13	45	1	1	1	2	5	20000	1	0	1	0	4	4	4	3	4	3	3	4	4	3	3	2	4	2	4	4	0	2	0	3	0	0	0	0	0	0	2	4	4	2	168	1	168	0	---	0	0
240	2021-01-04	45	1	1	1	2	8	240000	1	5	0	0	0	0	2	2	0	0	2	3	4	3	3	4	1	2	0	4	1	2	3	4	4	1	0	0	0	1	2	0	1	2	66	0	---	0	---	0	0
111	2020-08-01	45	0	1	1	2	5	50000	1	1	0	1	1	1	1	2	3	3	3	0	1	3	2	1	1	2	0	4	3	1	0	3	0	0	0	0	1	0	1	2	0	1	8	0	---	4	---	50000	30000
215	2020-11-23	45	1	1	1	3	3	30000	1	10	0	0	3	3	3	1	4	3	4	4	4	2	3	3	4	3	3	4	0	3	0	0	3	0	0	1	0	0	4	4	4	3	168	1	168	3	---	0	0
304	2020-12-31	45	1	1	1	1	9	400000	1	6	1	1	4	4	4	4	4	4	4	4	4	4	4	4	4	4	4	4	0	4	0	4	0	0	0	0	0	0	0	4	2	0	86	0	---	25	---	30000	30000
171	2020-10-05	44	1	1	1	5	4	240000	1	21	0	1	1	2	3	0	3	3	3	4	3	1	3	2	3	2	3	1	0	0	0	2	0	0	0	0	0	0	4	1	3	1	168	1	168	0	---	0	0
108	2020-07-31	44	1	1	0	1	6	300000	1	1	0	0	0	1	4	3	4	4	4	4	3	3	4	4	3	4	2	4	4	2	0	4	3	3	0	0	2	1	3	3	4	4	168	1	168	0	---	140000	0
40	2020-08-17	44	1	2	0	4	7	80000	1	0	1	0	4	4	4	3	3	3	3	4	1	1	3	2	4	4	1	2	0	3	0	3	4	4	4	4	4	4	4	4	4	4	50	1	24	3	---	60000	60000
353	2020-09-18	44	0	1	1	4	6	600000	1	5	0	0	4	4	4	0	4	4	4	4	0	4	4	4	4	4	4	4	4	4	0	4	0	0	0	0	0	0	4	4	0	4	1	0	---	0	---	0	0
314	2020-08-02	43	0	1	0	5	3	300000	1	2	1	1	4	3	3	3	4	4	4	4	4	3	2	4	4	4	4	4	0	4	0	4	0	0	0	0	0	0	0	4	0	4	75	0	---	0	---	15000	0
253	2020-11-16	43	0	1	1	4	6	70000	1	2	0	0	4	3	3	3	4	3	3	0	3	3	4	3	3	4	3	4	4	3	0	4	0	0	0	0	0	0	0	3	4	4	168	1	168	0	---	0	0
235	2020-12-31	43	1	4	1	1	5	800000	1	1	1	1	3	2	3	0	3	4	3	4	1	3	0	0	4	3	1	4	0	3	0	3	3	3	3	0	1	0	4	3	0	3	25	1	168	0	---	0	200000
164	2020-09-28	43	0	1	1	5	9	100000	1	1	0	0	0	0	2	0	3	3	3	0	0	2	3	3	3	3	0	4	4	1	1	3	2	2	0	0	2	2	0	2	0	3	168	1	168	0	---	28000	0
139	2020-09-17	43	1	4	1	3	4	20000	1	3	0	1	4	3	3	2	2	2	2	2	2	1	1	3	1	3	0	3	3	2	2	3	1	1	1	0	1	0	4	3	4	4	120	1	120	1	---	5000	0
173	2020-10-08	42	1	1	1	1	6	100000	1	1	0	1	0	1	3	0	1	2	2	4	1	0	1	0	0	1	0	3	0	1	0	3	0	0	0	0	0	0	4	1	3	4	150	1	150	0	---	0	0
276	2020-12-14	42	1	1	1	5	8	0	1	0	1	0	0	0	0	0	2	2	2	4	4	4	4	2	4	1	2	4	0	4	0	2	0	0	0	0	0	0	2	3	4	4	168	1	168	0	---	0	0
234	2020-12-30	42	1	1	1	2	5	230000	1	20	0	1	0	1	2	0	3	3	2	4	3	2	3	3	4	4	1	4	3	1	0	4	0	0	0	0	0	0	4	3	4	4	168	1	168	0	---	20000	0
231	2020-12-28	42	0	1	0	1	4	400000	1	1	1	1	4	4	4	4	4	4	4	4	4	4	4	4	4	4	4	4	3	4	0	4	4	4	4	3	4	1	4	4	4	4	160	0	---	6	---	0	0
237	2021-01-04	42	1	1	1	1	6	50000	1	3	1	0	3	3	4	3	4	3	3	3	3	3	3	3	3	4	3	3	3	2	0	0	0	0	0	0	0	0	0	2	0	0	168	1	168	0	---	0	0
325	2020-08-08	42	1	1	1	5	4	300000	1	1	1	0	4	4	4	4	4	4	4	4	4	4	4	4	4	4	4	4	0	4	0	4	4	4	4	3	4	4	4	4	4	4	160	1	10	0	---	0	0
106	2020-07-31	42	0	1	1	3	8	600000	1	1	0	1	0	0	3	0	0	0	0	0	0	0	0	0	2	1	0	4	4	3	2	4	0	0	0	0	0	0	0	2	0	4	168	1	168	0	---	0	0
375	2020-10-08	42	1	1	0	5	5	650000	1	1	1	0	4	4	4	2	4	3	3	3	0	3	4	3	4	4	4	2	0	4	0	4	0	2	0	2	3	0	0	4	0	2	120	0	---	1	---	0	0
398	2020-11-02	42	0	0	0	4	1	100000	1	1	0	0	1	1	0	1	0	0	0	0	0	0	0	0	0	0	0	0	0	0	0	0	0	0	0	0	0	0	0	0	0	0	0	0	---	0	---	0	0
234	2020-12-23	41	0	1	1	1	4	1200000	1	4	0	1	0	0	4	0	3	3	3	3	3	3	3	3	3	4	3	4	4	3	2	4	1	1	1	0	0	0	0	4	0	4	168	1	168	0	---	150	0
252	2021-01-11	41	0	1	0	1	7	500000	1	1	1	0	3	3	4	0	4	4	3	0	0	3	0	3	3	3	2	3	0	1	0	0	0	0	0	0	0	0	0	2	0	3	6	1	168	0	---	15000	0
123	2020-08-24	40	1	1	1	1	4	100000	1	1	1	0	0	0	3	0	0	0	0	2	3	2	2	3	3	0	0	3	0	0	3	3	0	0	0	0	0	0	3	1	3	3	36	1	36	0	---	30000	25000
55	2020-09-03	40	0	1	0	3	3	500000	1	3	0	0	4	4	4	4	4	4	4	4	4	4	4	4	4	4	4	4	1	3	0	4	2	0	0	0	0	0	2	4	1	1	84	1	168	0	---	1000	0
488	2021-01-08	40	0	1	0	1	5	700000	1	1	0	0	2	2	1	2	0	1	1	2	1	3	1	0	1	1	1	1	1	2	1	1	0	2	1	0	1	1	0	0	0	0	2	0	---	0	---	0	0
301	2020-07-17	40	1	4	1	1	2	120000	1	0	1	0	3	3	3	2	2	2	2	4	0	4	0	1	2	2	0	2	0	2	0	2	1	1	1	1	2	0	4	2	0	0	21	0	---	1	---	100000	0
4	2020-07-17	40	1	1	0	5	4	150000	1	0	1	1	2	3	2	2	2	1	2	4	2	0	0	4	4	2	0	0	4	4	4	4	0	0	0	0	0	0	0	0	0	0	35	1	0	0	---	0	0
38	2020-08-17	40	1	1	1	4	7	300000	1	18	1	0	4	4	4	4	4	4	3	3	2	2	2	1	3	3	3	3	0	2	0	3	3	3	3	3	3	3	3	4	4	1	158	1	98	0	---	0	0
103	2020-07-20	40	0	1	0	2	4	150000	2	4	0	1	2	2	1	1	1	1	0	0	0	1	4	3	0	0	0	3	0	1	0	4	0	0	0	0	0	0	3	1	0	1	1	1	120	3	120	0	0
160	2020-09-27	40	0	1	1	3	5	50000	1	1	0	1	0	0	3	0	4	2	0	4	1	3	3	3	3	3	2	4	4	2	0	3	0	0	0	0	0	0	3	3	2	4	168	1	168	0	---	0	0
109	2020-08-10	40	1	1	0	5	5	80000	1	1	1	1	4	3	4	3	3	3	3	4	3	3	4	4	4	4	4	4	4	3	0	4	1	1	0	0	1	1	4	4	2	3	168	1	0	0	---	0	0
148	2020-09-21	40	1	3	0	1	4	70000	2	1	0	0	0	0	0	0	0	0	0	4	3	3	3	3	1	3	0	3	3	2	0	3	0	0	0	0	0	0	3	1	3	3	5	1	8	8	5	0	0
100	2020-11-09	40	1	1	1	1	6	30000	1	0	1	1	4	4	2	1	0	2	4	4	4	4	4	3	4	2	4	2	0	3	0	1	4	3	1	0	0	0	2	3	4	2	168	1	120	0	---	0	0
207	2020-11-09	40	1	1	1	2	6	250000	1	1	1	0	2	1	3	0	4	3	3	2	1	1	0	0	2	1	1	0	0	0	0	0	3	2	0	0	0	0	0	0	2	0	0	1	35	4	---	0	0
32	2020-08-10	40	0	1	0	1	2	30000	1	1	0	0	3	3	3	3	4	4	4	0	4	3	3	4	4	4	0	4	0	3	0	3	0	0	0	0	0	0	0	4	0	2	130	1	320	0	---	0	0
127	2020-08-28	40	0	1	0	5	3	250000	1	1	1	0	0	0	3	0	1	0	0	0	0	0	0	0	0	0	0	0	0	0	0	0	0	0	0	0	0	0	0	0	0	0	5	1	4	2	---	60000	0
347	2020-09-03	40	1	0	0	2	2	150000	2	1	0	1	0	0	3	1	4	4	4	2	3	4	4	3	4	4	3	4	3	3	0	4	3	3	0	3	3	2	4	4	2	4	160	1	30	0	6	15000	0
59	2020-09-07	40	1	1	1	1	12	0	1	30	1	1	4	4	4	0	2	1	4	4	4	4	4	4	4	2	3	2	0	4	0	0	4	4	0	4	4	4	4	4	4	4	48	1	168	1	---	0	270000
130	2020-08-31	40	1	1	1	1	6	10000	1	3	0	0	4	3	3	3	2	3	1	2	1	4	4	4	0	3	3	4	4	3	1	4	0	0	0	0	0	0	4	1	2	4	168	1	168	0	---	0	0
251	2020-11-13	40	0	1	1	1	2	800000	2	5	0	0	4	4	4	3	4	4	4	2	2	2	2	2	4	1	3	4	0	3	0	4	0	0	0	0	0	0	2	4	3	4	168	1	168	0	14	0	0
383	2020-12-23	40	1	1	0	5	4	0	1	0	1	0	4	4	2	2	3	4	4	4	4	4	4	4	4	4	4	4	0	2	1	3	0	0	0	0	0	2	0	3	4	4	168	1	168	0	---	0	10000
253	2021-01-11	40	1	1	0	3	5	1500000	1	1	1	0	3	3	4	0	2	3	2	2	3	3	3	2	2	1	0	3	3	2	3	2	2	1	2	2	1	2	2	3	1	3	250	1	268	0	---	40000	80000
151	2020-09-21	39	1	1	1	2	8	20000	1	1	0	0	2	2	3	0	0	1	2	3	3	0	2	2	1	2	1	1	0	0	0	3	0	0	0	0	0	0	2	2	2	2	23	1	25	2	---	0	0
150	2020-09-21	39	0	1	1	5	3	200000	2	1	0	0	1	1	3	0	3	3	3	0	0	2	3	2	3	3	2	3	0	0	0	3	2	2	0	0	2	1	0	2	3	3	168	1	168	2	168	0	0
374	2020-10-05	39	1	1	1	1	2	600000	2	1	1	1	2	2	2	0	4	4	4	4	0	4	4	4	4	4	2	4	0	4	0	4	4	4	0	2	0	0	4	4	0	4	200	1	36	1	120	12000	0
340	2021-01-06	38	0	1	0	1	2	400000	1	1	0	1	2	2	2	2	4	4	4	4	4	4	4	4	4	4	4	4	4	4	0	4	4	4	4	4	4	0	4	0	4	4	160	1	28	0	---	20000	0
132	2020-09-04	38	1	3	1	4	4	5000	1	1	0	1	3	3	3	0	4	4	3	3	3	4	3	1	3	4	1	2	2	2	0	3	0	0	0	0	0	0	4	0	3	3	160	1	168	0	---	0	0
369	2020-09-27	38	0	1	1	5	4	150000	2	19	0	0	3	4	3	2	1	4	4	4	0	4	0	3	3	3	2	4	0	4	0	4	0	0	0	0	0	0	0	3	0	4	21	0	---	10	100	0	0
82	2020-10-18	38	1	1	0	2	5	700000	1	0	1	0	1	1	1	2	1	1	1	4	4	4	3	2	3	2	0	4	0	2	0	2	4	0	3	4	3	3	4	3	4	4	168	1	168	0	---	50000	0
102	2020-11-09	38	1	1	0	5	4	600000	1	0	1	0	2	2	1	2	3	3	3	4	2	2	2	4	4	1	4	3	0	0	0	3	2	2	2	1	1	0	1	3	4	4	168	1	168	0	---	0	0
327	2020-08-08	38	1	1	1	1	6	50000	3	10	0	1	0	0	0	1	0	2	2	4	4	4	4	4	0	0	4	4	3	4	0	4	0	0	0	0	0	0	4	0	4	4	100	1	6	0	8	0	0
332	2020-08-11	38	1	4	1	1	4	500000	1	8	1	0	0	0	4	0	3	4	4	4	0	2	0	4	4	4	4	0	1	3	0	4	0	0	0	0	0	0	4	4	2	4	4	1	24	2	---	0	0
39	2020-08-17	38	0	1	1	5	6	200000	1	13	1	0	4	4	4	3	3	3	4	4	3	2	2	4	4	4	4	4	0	3	0	4	4	4	4	4	4	4	2	4	3	3	168	1	0	0	---	70000	60000
360	2020-09-21	38	1	1	0	4	3	800000	1	15	1	1	2	2	4	1	3	4	4	4	4	4	4	4	4	4	4	4	0	4	0	4	0	0	0	0	0	0	4	4	4	4	100	0	---	21	---	0	60000
361	2020-09-24	38	0	1	1	2	3	500000	0	1	1	0	3	3	2	4	4	2	4	0	4	2	4	3	4	4	4	4	0	4	0	0	4	4	0	4	4	2	4	4	4	4	165	1	5	2	---	0	0
299	2020-11-27	38	1	1	1	5	4	900000	1	13	1	1	4	4	4	4	4	4	4	4	4	4	4	4	4	4	4	4	4	4	0	4	1	0	0	0	0	0	4	4	4	4	120	0	---	25	---	16000	0
1	2020-07-16	38	1	1	1	5	6	50000	1	0	0	0	2	0	0	0	3	0	2	4	4	2	2	4	2	0	3	0	3	2	2	2	4	0	0	0	0	0	0	2	4	0	12	0	---	0	---	0	0
14	2020-07-24	38	0	1	1	5	4	120000	2	20	0	1	3	4	4	4	4	2	4	4	1	3	3	4	4	0	2	4	0	4	0	4	0	0	0	0	2	1	4	4	3	4	100	1	0	0	160	0	0
134	2020-09-07	38	1	1	1	3	5	50000	1	1	1	1	3	3	2	3	4	1	2	4	4	4	4	4	4	3	3	3	4	4	3	3	4	3	3	3	3	3	4	4	3	4	168	1	168	0	---	0	0
96	2020-10-29	38	0	1	1	3	5	50000	1	0	1	1	4	4	1	1	3	2	3	4	0	0	0	2	4	1	2	3	0	1	0	3	1	0	0	0	0	0	1	3	4	4	168	1	168	0	---	0	0
399	2020-11-02	37	1	1	0	3	3	1000000	1	12	1	0	4	4	4	4	4	4	4	4	4	4	4	4	1	1	1	4	0	4	0	0	0	0	0	0	0	0	4	1	4	4	90	0	---	2	---	200000	50000
304	2020-07-19	36	0	2	0	5	4	120000	1	6	1	0	4	4	2	1	2	3	3	0	0	2	1	3	4	4	4	3	2	3	3	3	4	4	4	4	4	0	4	4	4	3	7	1	1	1	---	0	0
192	2020-10-19	36	1	1	1	5	4	100000	1	1	0	0	0	0	3	0	3	0	3	4	4	3	3	2	3	4	0	3	0	2	0	3	3	3	2	2	4	1	4	4	4	4	150	1	140	0	---	0	0
223	2020-12-23	36	0	1	0	5	4	700000	2	1	1	0	2	2	3	2	0	0	0	3	0	1	4	1	3	3	0	3	0	1	0	3	3	3	0	0	3	2	3	2	0	3	25	1	15	1	3	75000	63000
321	2020-08-07	36	0	0	1	5	0	720000	1	10	1	0	2	3	1	2	3	2	2	3	3	4	2	2	3	3	3	4	3	2	0	3	3	3	2	3	4	4	3	3	3	4	42	1	10	1	---	700000	500000
125	2020-08-24	36	0	1	1	2	3	200000	1	3	1	0	3	3	3	0	4	4	4	1	1	3	3	1	1	2	1	4	4	2	2	3	1	0	0	0	0	0	0	0	0	3	180	1	180	0	---	0	0
334	2020-12-31	36	0	0	1	5	2	500000	1	1	1	0	4	4	4	4	4	4	4	4	0	2	1	3	2	3	3	2	2	2	2	1	0	0	0	0	0	0	0	0	0	0	160	0	---	1	---	0	0
329	2020-08-09	36	1	1	0	5	5	600000	1	1	1	1	4	4	4	4	1	2	2	4	4	4	4	4	4	4	4	4	4	4	4	0	2	2	2	2	3	2	4	4	4	4	160	1	21	0	---	4000	0
145	2020-09-19	36	1	1	0	1	2	300000	1	1	0	1	0	3	2	0	0	0	0	3	3	2	2	2	1	1	0	0	0	0	0	0	0	0	0	0	0	0	0	0	0	0	168	1	168	0	---	40000	60000
83	2020-10-23	36	1	1	0	5	4	50000	2	0	0	1	3	3	3	3	1	2	3	4	3	3	3	3	4	4	4	4	0	3	0	4	0	0	0	0	0	0	0	4	2	3	168	1	168	2	168	0	0
412	2020-11-20	36	1	2	1	1	4	20000	1	2	1	1	4	4	4	4	4	4	4	4	4	4	4	4	4	4	4	4	0	4	0	4	2	2	0	0	0	0	4	4	4	4	160	1	25	0	---	0	20000
221	2020-12-21	36	0	1	1	5	4	50000	2	2	0	1	2	1	4	1	0	0	0	1	1	0	0	1	0	3	1	2	1	3	2	0	3	1	3	1	3	1	2	0	1	2	168	1	168	2	5	52000	68000
230	2020-12-28	36	0	0	1	3	2	36000	1	2	1	1	0	0	0	0	3	0	0	0	0	0	0	0	0	0	1	1	3	3	1	0	2	0	2	0	0	2	2	1	2	1	120	1	130	0	---	30000	60000
335	2020-08-13	35	0	1	0	5	2	200000	1	10	0	1	4	4	4	3	4	3	3	4	4	4	4	4	3	3	3	4	0	3	0	2	2	2	2	0	0	0	4	4	4	4	48	1	0	0	---	15000	0
379	2020-10-08	35	1	1	1	2	2	600000	1	1	1	0	1	1	3	3	0	2	2	4	4	4	4	4	4	4	4	4	0	4	0	4	0	0	0	0	0	0	4	4	4	4	160	0	---	24	---	20000	0
90	2020-10-26	35	0	1	1	5	4	50000	1	0	1	1	4	4	4	4	3	3	2	4	4	4	4	4	4	4	4	4	0	3	0	3	0	0	0	0	0	0	2	3	4	4	168	1	168	0	---	0	0
424	2020-11-27	35	1	1	1	5	4	300000	1	4	1	1	2	2	1	2	0	4	2	4	4	4	4	4	4	4	4	4	3	4	4	4	4	0	0	0	0	0	4	4	4	4	160	0	---	20	---	15000	15000
415	2020-11-24	35	1	1	0	1	3	4000000	1	1	1	0	2	2	2	0	0	0	0	0	0	0	0	0	0	1	4	4	0	4	0	4	0	0	0	0	0	0	0	0	0	0	2	0	---	7	---	400000	200000
343	2020-08-21	35	1	1	0	5	2	150000	1	1	1	0	3	3	3	3	4	2	4	4	4	1	4	4	3	3	4	4	0	4	0	0	4	4	4	4	3	4	2	3	3	4	160	1	12	3	---	0	0
122	2020-08-21	35	1	1	1	2	4	150000	1	1	0	0	0	2	2	0	0	1	0	4	1	0	1	0	1	0	0	0	0	0	0	0	0	0	0	0	0	0	0	1	0	0	5	0	---	2	---	0	0
175	2020-10-08	35	1	1	1	2	2	800000	1	1	1	0	2	2	3	0	2	1	2	4	1	0	0	0	1	2	0	3	0	0	0	1	0	0	0	0	0	0	4	2	3	3	34	1	168	24	---	20000	0
174	2020-10-08	35	1	1	0	2	3	250000	1	1	0	0	1	1	1	0	3	0	0	0	0	0	0	0	0	0	0	0	0	0	0	0	0	0	0	0	0	0	0	0	0	0	100	1	108	1	---	0	0
371	2020-10-02	35	1	1	0	5	4	80000	1	1	1	1	3	2	4	2	2	2	2	3	2	2	2	2	3	2	3	2	3	2	3	3	3	3	2	2	2	2	2	3	2	2	78	1	24	5	---	0	0
227	2020-11-27	35	0	1	1	1	1	100000	1	6	1	1	2	2	2	2	0	2	2	4	4	4	4	4	4	4	4	4	4	4	0	4	4	4	0	4	4	0	4	4	4	4	160	0	---	25	---	0	0
252	2020-11-16	35	1	1	0	5	3	200000	1	1	0	0	0	0	3	0	3	3	3	3	2	0	0	1	2	3	0	0	0	1	0	1	0	0	0	0	0	0	2	3	4	3	125	1	125	1	---	0	0
119	2020-08-21	35	1	1	1	2	5	40000	1	1	1	1	4	3	4	4	3	3	3	3	3	3	4	3	3	2	0	3	3	3	2	3	3	3	1	0	3	3	3	3	4	4	168	1	168	0	---	8000	0
394	2020-10-30	35	0	1	0	4	3	500000	1	1	0	0	4	4	4	4	4	4	4	4	1	2	4	4	4	4	4	4	0	0	0	0	1	1	0	0	0	0	4	4	1	4	28	0	---	20	---	25000	0
255	2020-11-16	35	0	1	1	5	5	100000	1	5	0	0	2	2	2	0	3	0	0	2	2	3	3	3	3	4	4	3	3	1	0	3	0	0	0	0	0	0	0	3	3	4	168	1	168	0	---	0	0
271	2020-12-11	35	1	1	1	2	4	0	1	0	1	1	1	2	1	2	2	2	2	3	1	1	0	1	2	1	2	0	0	0	0	0	0	0	0	0	0	0	1	2	2	0	168	1	168	0	---	25000	20000
328	2020-08-09	35	1	2	0	4	3	250000	1	1	1	0	3	3	2	2	1	4	4	2	1	4	4	3	4	4	4	3	0	3	0	2	0	0	0	0	1	0	2	4	2	3	72	0	---	6	---	0	40000
28	2020-08-09	35	1	1	1	3	1	100000	1	22	0	0	2	2	2	4	4	3	3	4	4	2	4	4	4	4	1	0	0	2	0	4	0	2	1	2	2	0	2	4	3	2	146	1	78	0	---	0	40000
250	2021-01-11	34	1	1	1	1	4	600000	1	1	0	0	3	3	4	0	3	3	4	4	4	3	3	4	4	4	2	4	0	1	0	3	1	0	0	1	2	3	4	4	4	4	168	1	168	0	---	20000	30000
191	2020-10-19	34	0	1	1	1	3	800000	1	1	0	0	2	2	4	0	0	0	0	0	0	3	0	1	1	4	2	3	3	1	0	4	0	0	0	0	0	0	0	0	0	0	25	1	25	3	---	0	0
382	2020-10-08	34	1	1	0	5	3	800000	1	1	0	0	4	4	4	4	3	3	4	4	4	4	4	2	4	4	4	4	0	4	0	4	0	0	0	0	0	0	4	4	4	4	49	1	120	0	---	20000	5000
41	2020-08-21	34	1	1	0	5	3	100000	2	4	0	0	3	3	3	3	3	3	3	4	3	2	3	4	4	4	2	4	0	2	0	4	1	0	0	0	0	0	0	4	4	4	148	1	168	2	100	2000	0
215	2020-11-23	34	0	1	1	4	4	150000	2	1	0	0	1	1	0	1	3	3	3	4	3	2	3	3	2	2	3	3	2	3	2	1	1	1	1	1	0	0	0	0	0	4	168	1	168	1	140	4200	0
114	2020-08-03	34	1	1	1	1	3	20000	1	1	0	1	2	1	3	0	0	0	0	4	3	3	3	0	3	3	0	2	4	3	0	3	0	0	0	0	0	0	0	3	3	2	168	1	168	0	---	40000	0
382	2020-12-23	34	1	1	1	3	4	50000	1	1	1	0	2	2	1	1	2	3	2	2	2	1	2	1	4	2	4	2	0	2	0	3	2	0	0	0	0	0	4	4	4	4	60	1	168	0	---	0	0
311	2020-07-31	34	1	1	0	1	3	20000	1	1	1	1	2	3	1	1	4	3	3	4	4	4	1	4	4	4	4	4	1	4	1	4	2	1	0	0	2	0	4	4	4	4	2	0	---	1	---	0	15000
75	2020-10-15	34	0	1	1	1	3	250000	1	0	1	0	3	3	3	3	4	4	4	4	0	0	2	4	4	3	2	4	0	3	0	4	0	0	0	1	2	0	0	4	2	3	168	1	168	0	---	0	45000
210	2020-11-13	33	0	1	0	1	1	500000	1	1	0	0	0	0	2	0	0	0	0	0	0	3	3	0	1	0	0	0	0	0	0	0	0	0	0	0	0	0	0	0	0	0	5	1	5	5	---	0	0
56	2020-09-03	32	1	1	1	3	4	50000	1	0	1	0	0	0	0	0	0	0	0	0	2	0	0	2	2	0	1	1	0	1	0	2	3	3	0	0	2	0	1	3	3	0	24	1	58	1	---	0	0
95	2020-10-29	32	1	1	1	1	4	0	1	1	1	0	2	2	2	2	1	1	3	4	4	4	4	4	4	2	1	4	0	1	0	2	4	4	4	4	4	4	4	4	4	4	168	1	168	0	---	40000	50000
322	2020-08-07	32	1	1	0	5	2	200000	1	1	1	0	3	3	4	3	4	0	4	4	4	4	4	1	4	4	4	3	2	2	0	3	4	4	0	3	0	2	4	4	4	4	160	1	5	0	---	0	0
49	2020-08-28	32	0	1	1	4	2	150000	1	0	1	0	4	4	4	4	4	2	4	4	0	0	3	4	4	4	4	4	0	2	0	3	0	0	0	0	0	0	0	4	0	3	144	1	144	1	---	0	0
390	2020-10-29	32	0	1	0	5	4	1000000	1	2	1	1	3	4	3	2	4	2	4	4	2	1	3	2	3	2	4	1	4	3	2	2	4	3	2	4	4	4	0	4	4	2	60	0	---	0	---	0	0
195	2020-10-30	32	0	1	0	5	1	250000	1	1	1	1	0	2	3	0	3	3	3	2	2	2	0	1	3	3	0	0	0	0	0	2	0	0	0	0	0	0	0	0	0	0	5	1	5	1	---	25000	0
13	2020-07-23	32	0	1	1	3	4	15000	1	0	1	0	4	4	2	4	2	1	2	4	2	4	3	3	4	4	2	4	0	0	0	4	4	2	2	4	3	0	0	3	4	4	504	1	0	0	---	12000	15000
351	2020-09-11	32	0	1	0	5	4	15000000	1	1	1	1	0	0	0	2	4	4	4	4	4	4	4	4	4	4	4	4	0	4	0	0	0	0	0	0	0	0	4	4	4	4	30	0	---	1	---	0	55000
108	2020-08-10	32	0	1	1	3	5	200000	1	2	0	0	3	4	4	1	4	3	3	4	3	3	3	3	4	2	3	4	2	4	1	4	1	0	0	0	1	1	2	3	2	3	168	1	168	0	---	0	0
46	2020-08-24	32	1	1	1	5	2	300000	1	0	1	1	4	4	4	4	4	4	4	4	0	0	0	4	4	3	2	4	0	2	0	1	0	0	0	0	0	0	4	4	4	4	240	1	46	0	---	4000	0
148	2021-01-08	32	1	1	0	2	4	360000	1	2	1	0	0	0	2	0	3	3	4	4	4	2	2	3	3	2	3	3	2	1	0	0	0	0	0	0	0	0	0	0	4	3	168	1	168	0	---	90000	200000
358	2020-09-21	31	0	1	1	5	3	200000	2	1	1	0	2	2	3	1	4	4	4	4	4	4	4	3	4	4	4	4	0	4	0	3	4	4	3	4	3	4	4	4	4	4	160	0	---	1	0	0	0
249	2021-01-08	31	1	1	0	2	3	67000	1	1	0	0	1	1	3	2	3	3	1	2	2	3	4	2	2	1	3	3	2	3	1	4	2	2	2	1	2	2	1	2	4	3	5	1	8	0	---	0	0
245	2020-11-27	30	1	0	0	2	0	20000	1	1	1	0	0	0	3	0	0	0	0	2	2	2	1	1	3	3	1	0	0	0	0	0	0	0	0	0	0	0	0	0	0	0	25	1	168	1	---	30000	72000
229	2020-12-07	30	0	1	0	1	3	500000	1	0	1	1	4	4	4	4	4	4	2	4	4	4	4	4	4	3	4	2	0	3	2	4	3	3	2	2	3	1	0	4	3	4	147	1	168	0	---	10000	15000
54	2020-09-03	30	1	1	1	5	2	10000	1	7	1	0	2	2	2	2	2	2	2	2	2	2	2	3	2	2	3	2	0	2	0	1	3	3	1	0	4	4	3	4	4	2	48	1	168	0	---	0	0
422	2020-11-27	30	0	1	0	1	1	500000	1	1	1	0	4	4	4	4	3	2	4	0	0	0	0	2	4	4	4	4	0	3	0	0	0	0	0	0	0	0	0	4	0	2	20	0	---	0	---	30000	38000
135	2020-09-11	30	0	0	0	1	0	300000	1	1	1	0	4	2	2	1	1	1	1	0	0	0	0	0	0	0	0	1	1	2	0	1	4	0	0	0	0	0	0	2	2	1	25	1	25	25	---	0	0
344	2020-08-21	30	1	0	0	4	1	300000	1	1	1	0	4	4	4	4	4	3	3	4	3	1	4	4	4	4	4	4	1	4	4	3	4	4	4	4	4	4	3	4	3	4	160	0	---	21	---	0	310000
381	2020-10-08	30	1	0	1	5	0	800000	1	1	1	0	2	2	0	2	2	2	2	2	2	2	2	2	3	3	4	2	0	3	0	4	0	0	0	0	0	0	2	4	2	2	160	0	---	0	---	0	0
424	2020-11-27	30	1	1	1	1	3	200000	1	1	0	0	0	0	3	0	0	0	0	0	0	2	0	0	3	3	0	4	0	0	0	4	0	0	0	0	0	0	4	3	0	4	120	1	168	2	---	30000	72000
302	2020-07-17	30	1	2	0	5	2	1500000	1	8	0	1	4	4	4	2	4	4	4	4	4	4	4	4	4	4	4	4	1	4	0	4	4	4	4	4	3	1	4	4	4	4	42	1	40	1	---	0	0
342	2020-08-21	30	1	2	0	1	2	400000	1	5	1	1	3	3	3	1	0	4	4	4	4	4	4	4	4	4	4	4	0	4	0	4	4	4	4	4	4	0	4	4	4	4	160	0	---	1	---	100000	0
142	2020-09-18	30	1	2	1	2	2	10000	1	2	0	0	0	0	0	0	0	0	0	0	0	0	0	0	0	0	0	0	0	0	0	0	0	0	0	0	0	0	0	0	0	0	0	0	---	2	---	0	0
390	2021-01-08	30	1	2	0	1	3	700000	1	1	1	0	4	4	4	4	4	4	4	0	1	0	0	1	4	4	4	1	0	4	0	4	4	4	4	4	4	4	1	4	1	4	15	1	20	0	---	80000	280000
47	2020-08-28	30	1	1	1	2	3	300000	1	0	0	0	4	4	4	4	4	2	3	3	0	0	0	4	4	4	4	3	0	4	0	4	4	4	0	1	2	1	0	4	4	4	120	1	120	1	---	0	0
93	2020-10-29	30	1	1	1	1	4	50000	1	0	1	0	2	2	1	1	0	1	4	4	4	4	2	3	4	4	2	2	0	2	0	1	1	0	0	0	0	0	3	3	4	2	168	1	168	0	---	0	0
421	2020-11-26	30	0	1	0	1	1	400000	1	1	1	0	4	4	4	4	4	4	4	4	0	4	0	2	4	4	4	4	0	4	0	4	0	0	0	0	0	0	0	0	0	0	48	0	---	0	---	5000	0
44	2020-08-21	29	1	1	1	1	3	300000	1	0	1	0	2	2	2	2	3	3	3	3	4	3	3	4	4	4	4	2	0	3	0	2	2	0	0	2	2	0	2	4	4	4	154	1	58	0	---	0	32000
129	2020-08-31	29	1	1	1	1	2	0	1	1	0	0	3	3	2	1	0	0	0	0	0	0	0	2	2	2	3	1	1	0	0	1	1	1	1	1	1	1	1	2	1	2	32	1	25	1	---	0	0
77	2020-10-15	29	0	1	0	4	1	2500000	1	0	1	0	4	4	4	3	4	3	4	2	0	2	4	4	4	3	0	3	0	4	0	4	2	1	0	2	2	0	1	3	2	3	154	1	168	5	---	0	45000
417	2020-11-26	29	1	0	0	2	1	1000000	1	1	0	0	3	3	3	3	4	4	4	0	0	0	4	4	4	4	4	4	0	4	0	4	1	0	0	1	2	4	0	4	0	4	160	0	---	0	---	100000	37000
389	2020-10-29	29	0	1	0	5	0	50000	2	29	1	1	1	1	1	2	4	4	4	4	4	4	4	4	4	4	4	4	0	4	0	4	4	4	4	4	0	0	4	4	4	4	160	0	---	4	20	0	0
98	2020-10-30	29	1	1	0	5	2	15000	2	1	1	0	2	2	1	0	3	1	3	4	4	4	4	2	4	0	2	2	0	2	2	2	3	2	1	2	2	3	3	3	4	2	168	1	168	0	180	35000	0
414	2020-11-23	29	1	3	1	5	2	0	1	4	1	1	2	2	3	0	3	3	3	4	2	2	3	3	3	3	4	4	3	4	2	3	1	1	1	1	0	0	4	4	3	3	168	1	168	1	---	5000	0
8	2020-07-17	29	1	0	0	1	0	800000	1	0	0	0	3	3	3	2	3	2	1	3	4	2	2	2	2	2	0	0	0	2	0	2	2	2	2	1	2	2	0	3	2	0	14	1	180	0	---	0	0
401	2020-09-18	29	0	1	0	5	1	200000	1	7	1	0	2	3	3	3	2	3	3	3	3	3	3	3	3	3	3	3	3	3	3	3	3	3	3	3	3	3	3	3	3	3	24	0	---	1	---	0	0
386	2020-10-28	29	1	1	1	3	1	0	1	1	0	0	4	4	4	4	1	1	1	4	0	4	4	4	4	4	4	4	4	4	4	4	0	0	0	0	0	0	0	0	0	0	160	0	---	6	---	0	70000
131	2020-09-03	29	1	1	1	2	2	100000	1	11	0	1	3	3	3	4	4	3	2	4	4	4	4	4	3	3	1	3	3	3	3	3	0	0	0	0	0	0	0	0	0	0	168	1	168	0	---	0	0
236	2021-01-04	29	1	1	1	5	4	250000	1	2	0	1	2	3	4	0	4	3	2	4	4	3	3	3	4	3	1	3	2	2	0	3	3	2	0	0	2	0	4	3	4	4	168	1	168	0	---	0	0
241	2021-01-06	28	1	1	1	1	2	640000	1	8	0	1	2	2	3	0	4	3	3	4	4	4	3	3	3	4	4	4	0	2	0	4	2	2	1	1	1	1	4	4	4	3	120	1	168	2	---	25000	24000
10	2020-07-19	28	1	1	1	5	1	70000	1	0	0	0	3	3	3	3	3	3	2	4	2	2	2	2	4	2	2	2	0	2	0	2	4	4	0	4	4	2	0	4	4	2	168	1	168	0	---	0	0
373	2020-10-05	28	0	1	1	2	1	250000	1	1	1	1	4	4	4	4	3	2	2	3	2	3	3	3	3	3	3	3	3	3	3	3	1	3	3	3	3	3	4	3	2	2	168	1	144	144	---	0	0
310	2020-07-29	28	1	1	1	5	1	1000000	1	2	1	0	4	3	3	2	4	4	4	4	4	4	4	0	2	2	4	0	3	0	0	0	3	3	4	4	4	4	4	3	4	4	160	1	160	0	---	0	0
334	2020-08-11	28	0	0	1	1	0	300000	1	1	1	1	0	0	4	4	0	2	3	4	2	3	4	4	4	4	4	0	2	4	0	4	0	0	0	0	0	0	4	4	0	0	42	1	0	0	---	0	0
407	2020-11-16	28	1	1	1	4	0	4000000	1	1	1	1	1	1	1	4	0	0	0	4	4	4	4	4	4	4	4	4	0	4	0	4	4	4	3	4	4	4	4	4	4	4	160	1	20	0	---	40000	0
118	2020-08-24	28	0	1	0	2	2	150000	1	7	1	0	2	3	2	0	4	4	4	0	0	0	0	0	0	0	0	2	2	0	2	0	1	1	1	0	1	0	0	1	1	2	15	1	25	3	---	0	0
81	2020-10-16	28	1	1	1	5	2	0	1	0	0	0	2	2	2	2	2	2	3	4	4	4	3	2	4	0	4	3	0	4	0	4	2	2	1	2	2	1	2	3	4	4	168	1	24	1	---	0	0
104	2020-11-10	28	0	0	0	2	1	400000	1	8	1	0	4	4	4	3	3	4	4	4	3	3	3	3	3	2	4	4	0	2	0	4	0	0	0	0	0	0	2	4	4	4	168	1	168	0	---	0	15000
410	2020-11-20	28	0	1	0	1	1	200000	1	0	1	0	3	3	2	1	1	2	1	3	0	0	0	0	2	2	2	2	0	0	0	1	1	1	1	1	1	0	2	3	1	0	134	1	168	0	---	0	0
158	2020-09-27	28	1	1	0	1	2	0	1	1	0	0	2	2	2	1	0	0	0	3	0	0	0	0	0	0	0	0	0	0	0	0	3	0	0	0	0	0	3	2	3	3	2	1	2	0	---	0	0
323	2020-08-07	27	0	0	0	5	0	150000	1	1	1	0	2	2	1	4	3	4	4	4	4	4	4	3	4	4	2	4	0	2	0	2	1	2	0	0	2	4	4	4	4	4	5	0	---	4	---	0	0
420	2020-11-26	27	1	1	0	1	3	500000	1	1	1	0	1	1	1	1	1	1	1	4	4	0	0	0	4	4	0	0	0	4	0	0	0	0	0	0	0	0	4	4	4	0	35	0	---	0	---	30000	47000
313	2020-08-01	27	0	1	0	2	2	3000000	1	3	0	1	2	4	4	4	4	4	4	4	4	4	4	4	4	4	4	4	4	4	4	4	0	0	0	0	0	0	2	4	4	4	160	1	160	0	---	10000	250000
208	2020-11-13	27	1	1	1	2	2	200000	1	1	1	0	3	3	3	0	3	0	0	3	3	1	0	1	2	3	3	3	0	1	0	3	4	1	2	3	0	1	4	3	3	3	168	1	168	3	---	4000	0
9	2020-07-19	27	1	1	0	4	9	100000	2	0	1	0	2	2	2	1	0	0	0	4	0	1	1	2	4	2	0	3	0	2	0	2	4	4	0	0	1	0	0	3	4	1	168	1	72	1	48	0	0
128	2020-08-31	27	1	1	0	2	1	50000	1	1	1	0	3	3	4	0	2	4	4	4	4	0	0	0	4	4	3	0	4	4	2	0	4	4	2	2	2	1	1	1	4	4	96	1	96	1	---	30000	0
284	2020-12-23	27	0	1	1	1	1	0	1	2	1	0	4	4	3	1	1	4	4	4	3	2	2	2	3	1	3	3	0	1	2	3	0	0	0	0	0	0	0	3	2	2	168	1	168	0	---	0	0
5	2020-07-17	26	1	1	0	1	2	200000	1	5	0	0	2	2	1	2	1	0	0	2	2	2	2	1	2	1	2	2	2	1	1	1	0	0	0	0	0	0	2	2	2	2	20	1	12	2	---	0	0
324	2020-08-07	26	1	0	0	5	0	100000	1	1	1	0	0	4	4	2	4	2	4	4	4	2	4	4	0	0	0	4	0	4	0	4	2	4	0	0	4	4	4	0	4	4	4	0	---	2	---	0	0
141	2020-09-18	26	0	1	0	5	2	600000	1	13	0	0	4	3	4	4	4	4	4	0	0	0	0	1	3	3	0	3	0	0	0	3	0	0	0	0	0	0	0	2	0	0	6	1	6	2	---	0	0
78	2020-10-16	26	1	2	1	4	2	20000	3	20	1	1	2	2	2	3	3	3	3	4	3	3	2	4	4	4	3	0	0	2	0	0	1	1	0	1	1	0	2	4	1	0	168	1	168	0	28	0	0
94	2020-10-29	26	1	1	1	4	2	0	1	0	1	0	0	0	0	0	1	0	0	4	0	1	1	3	2	0	1	0	0	0	0	0	1	0	0	0	1	0	2	3	2	1	168	1	168	0	---	0	0
256	2020-11-16	26	1	1	0	5	1	200000	1	1	1	0	0	0	2	0	4	3	3	4	4	3	3	4	4	4	4	4	0	1	0	3	4	4	4	4	4	4	4	4	4	4	168	0	---	2	---	160000	70000
309	2020-07-26	26	0	0	0	2	0	45000	3	5	0	0	0	0	1	4	4	2	0	4	0	0	3	4	4	4	2	4	4	4	4	3	0	0	0	1	3	3	2	4	0	4	70	1	20	1	0	0	0
306	2020-07-19	26	0	1	1	5	0	80000	1	10	0	0	3	2	3	4	4	2	3	4	2	2	4	4	4	4	4	4	3	3	4	4	0	0	0	0	2	0	2	4	3	4	21	1	0	0	---	15000	0
345	2020-09-02	26	0	1	0	3	0	450000	1	1	0	1	2	2	2	4	4	2	4	4	2	4	4	4	4	4	4	4	2	4	0	4	2	2	0	0	0	0	4	4	2	4	160	0	---	2	---	50000	0
147	2020-09-20	26	1	0	1	5	0	150000	1	1	0	0	0	0	0	0	0	0	0	4	2	2	0	1	1	3	0	3	0	0	0	2	0	0	0	0	0	0	2	3	2	2	16	1	16	4	---	0	0
154	2020-09-24	26	0	0	1	1	0	200000	1	1	1	0	1	3	3	0	3	2	4	2	1	1	0	1	3	2	0	0	0	2	0	0	2	2	1	0	3	0	3	3	4	2	8	1	8	1	---	0	0
400	2020-09-18	26	1	1	1	2	2	100000	1	2	1	0	3	4	3	3	2	3	2	4	4	4	4	4	4	4	4	4	3	3	3	2	4	3	3	2	2	2	4	3	3	3	24	1	24	4	---	0	0
194	2020-10-22	26	0	1	0	1	1	50000	1	10	0	1	2	1	1	0	0	1	1	1	2	0	1	0	0	0	0	1	0	0	0	1	0	0	0	0	1	0	0	0	0	0	5	1	25	1	---	0	0
402	2020-11-06	26	0	1	0	1	1	300000	1	1	0	1	2	2	4	2	2	2	2	4	4	4	3	4	4	1	4	4	4	4	0	4	2	3	0	0	0	0	0	0	3	0	50	0	---	2	---	50000	10000
330	2020-08-09	26	1	0	0	5	0	500000	1	1	1	0	4	4	4	4	4	4	4	4	0	4	4	4	4	4	4	4	0	4	0	4	0	0	0	0	4	1	4	4	0	4	28	0	---	1	---	0	40000
48	2020-08-28	26	1	0	0	5	0	3000000	1	9	1	0	2	2	2	0	0	0	3	3	2	3	4	4	4	4	4	4	4	4	0	4	0	0	0	0	0	0	0	3	4	4	144	1	144	0	---	0	0
381	2020-12-23	26	1	1	1	3	1	250000	1	0	1	0	4	4	4	1	1	1	3	4	4	4	3	3	4	2	4	1	0	1	0	3	3	1	1	1	1	1	3	3	4	2	168	1	168	0	---	50000	65000
27	2020-08-07	25	1	1	1	5	0	2500000	1	2	1	0	3	3	3	4	4	2	4	4	4	4	4	3	1	0	3	4	0	3	0	4	0	0	0	0	0	0	4	1	0	4	25	1	120	1	---	10000	3000
60	2020-09-07	25	0	1	1	5	2	350000	1	4	1	0	3	3	3	0	0	0	2	4	2	2	2	3	3	2	2	4	0	2	0	3	0	0	0	0	1	1	1	3	2	2	140	1	168	0	---	0	0
362	2020-09-24	25	1	1	0	5	1	400000	1	3	1	0	2	2	2	4	4	4	4	4	2	4	2	4	4	4	4	4	0	4	0	4	4	4	4	4	2	4	4	4	4	4	150	0	---	0	---	0	0
155	2020-09-24	25	1	1	1	5	0	0	1	1	0	0	0	4	4	0	0	2	3	4	3	3	3	2	1	1	0	1	0	0	0	0	0	0	0	0	0	0	0	0	0	0	168	1	168	0	---	0	0
222	2020-12-21	25	0	0	1	5	0	250000	1	1	1	1	2	1	3	0	4	3	2	3	3	2	2	3	4	3	1	3	0	1	0	0	0	0	0	0	0	0	0	4	3	3	168	1	102	0	---	120000	200000
102	2020-07-18	25	0	0	1	5	0	150000	1	0	1	1	0	0	3	2	0	0	0	4	0	3	0	2	2	1	1	4	0	3	0	4	0	0	0	0	0	0	0	1	0	3	30	1	30	0	---	11000	0
71	2020-10-07	25	0	0	0	3	0	48	1	0	1	1	4	4	4	4	4	3	4	4	0	0	0	3	4	3	4	2	0	2	0	1	0	0	0	0	0	0	0	2	0	2	48	1	168	0	---	0	0
214	2020-11-13	25	1	1	1	4	0	50000	1	1	0	0	0	0	0	0	1	1	1	2	0	0	0	0	0	0	2	2	0	3	2	1	0	0	0	0	0	0	0	1	2	1	50000	0	---	2	---	0	0
319	2020-08-06	25	1	1	1	2	3	300000	1	20	1	1	4	4	4	4	4	4	4	4	4	4	4	4	4	4	4	4	4	4	3	4	3	4	4	2	4	4	4	4	4	4	21	1	6	2	---	0	0
286	2020-12-28	25	0	0	1	5	0	200000	1	15	1	0	2	2	1	1	2	1	2	0	0	0	0	2	3	1	2	1	0	0	0	1	4	3	3	3	3	4	3	4	4	1	168	1	168	0	---	0	0
336	2020-08-14	25	0	0	0	5	0	200000	1	1	1	1	1	1	3	3	4	4	4	4	4	4	4	4	4	4	3	4	4	4	4	2	4	4	4	3	4	4	4	4	4	4	160	1	20	0	---	0	0
305	2020-07-19	25	1	0	1	5	0	500000	2	0	1	0	2	1	2	3	0	1	0	2	0	2	1	0	1	1	0	3	1	2	0	2	2	1	1	2	2	1	2	0	0	3	48	0	---	3	2	0	0
2	2020-07-16	25	0	0	0	5	1	200000	1	2	1	0	3	3	4	0	4	4	4	4	2	2	4	4	4	0	0	4	4	4	4	4	4	4	4	4	4	4	0	4	4	4	84	1	80	0	---	210000	15000
384	2020-10-21	25	0	1	1	3	1	80000	1	11	0	1	4	4	4	4	0	4	2	4	4	4	4	4	2	1	3	4	0	0	0	4	4	4	0	4	0	0	4	3	4	4	120	0	---	1	---	0	5000
270	2020-12-11	25	1	0	1	5	0	0	3	2	1	0	1	1	1	2	1	1	2	3	1	1	1	1	3	2	1	2	0	2	0	2	0	0	0	0	0	0	1	2	3	1	168	1	168	0	124	0	0
115	2020-08-08	25	0	0	0	1	0	400000	1	0	1	0	1	1	1	0	3	3	3	0	0	0	0	0	3	3	0	0	0	0	0	0	1	0	0	0	0	0	0	4	1	0	8	1	2	0	---	0	0
315	2020-08-03	25	0	1	1	1	2	300000	2	1	0	1	3	4	3	3	4	3	4	4	2	4	3	3	4	4	3	4	0	4	4	4	1	1	1	1	3	0	4	4	1	4	280	1	40	1	4	0	12000
368	2020-09-25	25	1	0	0	5	0	15000	1	1	1	0	2	1	0	3	4	4	3	0	0	1	0	0	4	4	0	4	0	4	0	0	2	2	0	2	0	3	0	0	0	3	28	0	---	0	---	0	0
206	2020-11-09	25	0	0	0	2	0	100000	1	1	0	0	1	1	2	0	3	2	2	2	0	1	1	1	0	0	0	2	1	0	0	3	1	1	0	0	2	1	0	1	0	1	5	1	120	3	---	0	0
248	2021-01-08	25	1	0	1	5	0	0	1	6	1	0	0	0	0	0	0	0	0	0	0	0	0	0	2	2	2	2	0	2	1	1	2	2	2	0	1	1	2	0	0	1	5	1	5	0	---	0	0
5	2020-07-17	24	1	1	1	4	1	100000	1	0	1	0	2	2	1	2	2	2	2	4	1	2	1	2	4	2	2	3	0	4	0	4	3	2	0	0	0	0	0	3	4	2	48	1	48	2	---	0	0
392	2020-10-29	24	1	0	1	1	0	500000	1	1	1	0	2	2	2	2	0	0	0	4	4	0	4	4	4	4	4	0	0	4	0	0	0	0	0	0	0	0	2	3	4	4	120	1	28	0	---	10000	100000
212	2020-11-13	24	1	1	0	3	1	500000	1	1	0	0	3	3	3	0	0	0	0	3	0	2	0	3	2	3	3	0	0	0	2	0	1	0	0	0	0	0	0	0	3	3	5	1	5	3	---	0	0
418	2020-11-26	24	1	0	0	3	0	2000000	2	1	1	0	4	4	4	3	0	1	1	3	1	2	4	4	4	4	4	2	0	4	0	2	3	3	0	2	4	4	4	4	2	4	84	0	---	0	2	300000	50000
346	2020-09-03	24	1	1	1	3	1	100000	1	6	0	1	2	1	0	1	0	0	4	4	4	4	3	2	2	2	0	3	0	0	4	0	1	0	0	0	0	0	4	1	4	3	100	1	20	12	---	0	0
274	2020-12-14	24	0	0	0	2	0	0	1	0	0	0	2	2	2	2	3	1	2	1	0	0	0	1	2	1	2	2	0	2	1	2	2	1	1	1	2	0	0	3	3	1	120	1	168	0	---	85000	120000
87	2020-10-23	24	1	0	0	5	2	180000	1	15	1	1	2	2	2	2	2	2	3	4	1	1	1	3	3	3	4	2	0	0	0	2	4	4	4	4	4	4	4	4	4	4	134	1	134	1	---	0	0
413	2020-11-23	24	1	1	0	1	0	50000	1	1	1	0	4	4	4	4	4	4	4	4	4	4	4	4	4	4	4	4	0	4	0	0	0	0	0	0	0	0	4	4	4	4	100	0	---	1	---	10000	0
45	2020-08-21	23	0	0	1	4	0	50000	1	20	1	0	3	3	3	3	3	3	3	3	4	4	4	4	4	4	4	4	4	4	4	4	0	1	1	1	1	1	4	4	2	3	168	1	168	0	---	5000	20000
169	2020-10-02	23	0	0	1	5	0	500000	1	1	0	0	2	2	2	2	1	2	1	1	1	1	1	1	1	1	2	1	1	1	2	2	2	0	0	1	2	2	0	1	0	2	24	1	12	0	---	0	0
277	2020-12-14	23	0	0	1	2	0	0	1	0	1	0	0	0	0	2	2	2	3	1	1	1	1	2	3	2	1	1	0	1	0	1	2	1	1	2	2	0	2	3	4	2	168	1	120	0	---	0	0
30	2020-08-10	23	1	0	1	1	0	500000	1	0	1	0	0	0	0	0	0	0	2	4	0	0	0	2	2	2	2	1	0	0	0	3	1	1	1	0	1	0	0	2	0	0	336	1	84	5	---	0	0
121	2020-08-21	23	1	0	1	2	0	10000	1	1	0	0	1	1	3	0	4	4	3	4	4	1	2	1	1	1	0	0	0	0	2	0	0	0	0	0	0	0	3	0	3	0	82	0	---	1	---	0	0
117	2020-08-14	23	1	1	1	2	2	200000	1	0	1	1	3	4	4	1	3	3	1	4	4	4	4	3	3	2	0	4	4	2	0	3	0	0	1	0	1	0	4	3	4	4	168	1	168	0	---	0	0
333	2020-12-30	23	1	0	0	5	5	0	0	1	1	0	1	2	0	2	0	0	0	2	2	2	2	0	0	0	0	0	0	0	0	0	2	2	0	0	2	2	2	2	0	2	12	1	8	6	---	12000	0
318	2020-08-06	23	1	0	0	5	0	0	1	4	1	1	4	4	4	3	4	4	4	4	4	4	4	4	4	4	4	4	3	4	4	4	4	4	4	4	4	4	4	4	4	4	168	1	168	160	---	40000	0
308	2020-07-22	23	0	0	0	3	0	300000	3	1	0	0	4	4	2	4	0	4	2	4	0	2	2	3	4	2	0	4	0	4	0	3	4	4	0	1	2	0	0	3	2	4	168	1	24	1	0	50000	20000
124	2020-08-24	23	0	0	1	5	0	250000	1	1	1	0	1	1	2	1	4	3	2	0	0	0	0	1	1	1	0	1	1	1	2	0	0	0	0	0	0	0	0	0	0	0	5	0	---	1	---	30000	25000
380	2020-12-21	23	0	0	1	4	0	0	1	0	0	1	2	2	1	4	4	4	4	4	0	0	0	1	3	1	3	1	0	2	0	2	0	0	0	0	0	0	0	2	4	3	168	1	168	0	---	0	0
377	2020-10-08	23	1	0	1	2	0	200000	1	1	1	0	3	3	2	0	0	2	3	3	4	3	4	0	0	0	0	4	0	4	4	3	0	0	0	0	2	0	0	0	4	3	14	0	---	0	---	0	0
99	2020-10-30	23	1	2	0	5	1	70000	1	0	1	0	0	0	0	0	1	1	1	1	2	2	1	0	2	0	2	0	0	1	0	1	4	4	3	2	2	2	4	3	4	1	134	1	134	2	---	35000	0
352	2020-09-14	22	0	1	1	3	1	200000	1	0	1	0	4	4	4	4	4	4	4	4	1	3	2	4	4	3	1	0	0	4	0	0	0	0	0	0	1	0	3	3	4	0	168	1	168	0	---	0	35000
363	2020-09-24	22	1	0	0	4	0	250000	1	1	1	1	4	4	1	4	4	0	2	4	4	4	4	4	4	0	4	4	0	2	1	4	1	1	0	1	0	0	4	2	1	4	200	1	12	0	---	0	0
332	2020-12-28	22	0	0	0	1	0	200000	1	13	1	0	3	4	4	3	3	4	4	2	3	3	2	2	3	3	2	0	2	3	2	0	0	0	0	0	0	0	2	2	2	1	0	0	---	0	---	20000	25000
140	2020-09-17	22	1	1	0	2	1	200000	1	1	0	0	0	0	1	1	1	0	0	0	0	0	0	0	0	0	0	1	0	1	0	1	0	0	0	0	0	0	0	0	0	0	2	1	2	3	---	0	0
338	2020-08-14	22	1	0	1	1	0	0	3	4	1	1	1	1	1	1	1	1	2	4	4	4	4	4	4	4	4	4	0	4	4	4	4	4	4	4	4	4	4	4	4	4	160	1	10	0	0	0	0
196	2020-10-30	22	0	1	0	2	1	150000	1	5	0	0	0	3	2	0	0	0	0	0	0	2	2	0	0	0	0	2	2	2	0	3	0	0	0	0	0	0	1	0	0	4	5	1	168	2	---	0	0
7	2020-07-17	22	1	0	0	2	0	0	1	0	1	0	4	3	1	4	4	1	3	2	2	2	2	2	4	0	2	4	2	3	2	2	2	2	2	0	0	0	0	3	3	3	168	1	0	0	---	10000	20000
213	2020-11-13	22	1	0	1	5	0	200000	1	3	1	0	3	3	3	0	3	2	1	3	4	2	0	2	3	3	2	0	0	3	0	0	2	0	0	0	0	0	0	0	3	3	25	1	168	3	---	0	0
257	2020-12-03	22	1	0	1	2	0	0	1	1	1	1	3	3	3	0	4	4	3	4	4	3	3	4	4	4	3	1	1	1	3	3	0	0	0	0	0	0	4	4	4	4	168	0	---	0	---	30000	0
143	2020-09-18	22	0	0	1	5	0	0	1	2	0	0	1	1	1	3	2	2	2	0	0	0	0	0	0	0	0	0	0	0	0	0	0	0	0	0	0	0	0	0	0	0	25	1	21	0	---	0	0
103	2020-11-09	22	1	0	0	2	0	0	1	0	1	0	4	4	4	0	4	0	1	4	3	0	0	0	4	1	3	0	0	0	0	0	2	2	0	2	2	0	0	3	4	0	134	1	168	0	---	0	0
37	2020-08-17	21	1	0	0	3	0	0	1	0	1	0	4	4	4	4	4	2	4	4	4	4	4	1	4	4	4	4	0	4	0	4	4	3	4	4	4	4	4	4	4	4	14	1	0	0	---	12000	0
336	2020-08-13	21	0	0	1	5	0	0	0	21	1	1	3	3	0	0	2	0	0	4	0	0	0	0	3	3	0	0	0	0	0	0	0	0	0	0	0	0	4	0	0	0	1	1	0	0	---	0	0
168	2020-09-29	21	1	0	1	3	0	50000	1	5	0	0	2	2	2	3	2	2	2	4	3	2	3	2	2	2	2	2	2	3	2	2	4	2	2	2	3	3	3	3	4	2	8	0	---	2	---	0	0
393	2020-10-30	21	1	0	0	3	1	300000	1	3	1	0	2	2	2	2	3	3	4	4	4	3	4	4	4	4	4	2	0	3	0	0	0	0	0	0	0	0	4	4	4	4	60	0	---	24	---	0	0
333	2020-08-11	20	1	0	1	2	0	0	1	12	1	0	2	0	0	1	4	4	4	4	4	0	4	4	4	4	4	0	1	2	0	0	0	0	0	0	0	0	4	4	4	0	5	1	10	0	---	0	0
35	2020-08-16	20	1	1	0	3	1	150000	1	0	1	0	3	3	3	1	1	1	2	4	4	2	2	4	4	4	4	4	0	3	0	0	4	0	0	2	4	4	4	4	4	4	180	0	---	0	---	0	0
339	2020-08-14	20	0	0	0	2	0	300000	1	0	1	0	2	2	2	4	4	4	4	4	0	4	4	4	4	4	4	4	0	0	0	4	4	4	3	3	3	2	2	4	4	4	1440	1	336	3	---	100000	20000
215	2020-11-13	20	1	0	1	5	0	0	1	1	1	0	0	0	0	0	0	1	0	0	1	0	1	0	0	3	2	0	0	1	0	0	0	0	0	0	0	0	0	0	0	0	0	0	---	0	---	0	0
408	2020-11-16	20	0	0	1	3	0	300000	0	1	0	1	3	3	3	2	4	4	4	4	4	4	4	4	4	4	4	4	0	4	0	4	4	4	0	4	4	0	4	4	4	4	145	0	---	0	---	1000	0
76	2020-10-15	20	0	0	1	5	0	40000	1	1	1	1	2	2	2	2	1	1	2	4	4	4	4	4	4	4	4	1	0	4	0	2	0	0	0	0	0	0	3	4	2	0	126	1	126	0	---	0	0
226	2020-12-23	20	0	0	1	3	0	50000	1	2	1	1	0	0	3	0	0	0	0	0	0	2	2	2	3	3	1	3	1	1	0	3	0	0	0	0	0	0	0	0	0	0	168	1	168	0	---	0	0
123	2020-07-16	20	0	0	0	2	0	500000	1	1	1	0	3	3	3	2	4	4	3	4	4	4	4	3	3	3	3	4	4	2	1	4	0	0	0	0	0	0	0	3	2	4	20	1	5	1	3	500000	50000
116	2020-08-14	20	0	0	0	5	0	250000	1	0	0	1	3	3	3	3	4	2	4	4	3	2	3	2	3	3	1	1	0	4	0	4	3	0	0	0	3	2	3	3	3	3	42	1	24	0	---	0	0
176	2020-10-08	20	1	0	1	4	0	0	1	1	1	0	1	1	1	2	4	3	1	4	4	0	4	4	2	4	4	3	0	4	0	3	2	3	0	4	4	3	0	4	4	3	160	1	25	0	---	0	0
299	2020-12-11	20	0	0	1	5	0	5	1	10	0	1	4	4	3	3	3	3	4	2	1	1	2	4	4	2	3	4	0	2	1	3	0	0	0	0	0	0	0	3	4	3	168	1	168	2	---	8000	0
404	2020-11-16	20	0	0	1	3	0	300000	1	0	1	1	4	4	1	2	1	2	3	4	0	0	2	3	4	3	4	2	0	2	0	4	4	4	4	4	4	0	1	4	4	4	120	1	120	0	---	1000	0
355	2020-09-18	19	1	0	1	5	0	50000	1	10	0	1	1	1	4	4	2	1	1	4	4	4	4	4	4	4	4	1	0	4	0	4	4	2	0	0	4	0	4	4	4	4	2	0	---	5	---	0	0
152	2020-09-21	19	0	0	1	2	0	0	1	1	0	0	0	0	0	0	0	0	0	0	0	0	0	0	0	0	0	0	0	0	0	1	0	0	0	0	0	0	0	0	0	0	0	0	---	0	---	0	0
74	2020-10-12	19	1	0	1	3	0	300000	1	0	1	0	2	2	2	0	0	1	0	4	4	4	3	1	4	2	2	0	3	2	2	2	2	0	0	2	2	1	3	3	3	4	168	1	168	0	---	0	0
119	2020-08-27	19	0	0	1	1	0	0	1	1	1	0	2	0	2	2	2	2	3	2	2	2	3	3	4	3	3	1	0	3	2	0	2	2	2	1	1	3	2	3	3	1	21	1	140	28	---	60000	0
414	2020-11-23	19	1	0	1	4	0	0	1	1	1	1	0	0	0	4	0	0	0	0	0	0	0	2	4	4	0	0	0	0	0	0	0	0	0	0	0	0	0	0	4	0	100	0	---	2	---	0	0
207	2020-11-09	19	1	0	1	1	0	0	1	1	1	0	0	0	0	0	0	0	0	0	0	0	0	0	0	0	0	0	0	0	0	0	0	0	0	0	0	0	2	0	2	0	5	0	---	5	---	0	0
298	2020-11-27	19	1	1	0	2	0	0	1	1	1	0	4	4	4	4	3	4	3	4	4	4	3	3	3	3	2	4	2	3	3	4	3	3	3	3	3	3	3	3	3	3	25	0	---	2	---	35000	35000
243	2021-01-08	19	1	0	1	5	0	0	1	1	1	0	0	0	1	0	3	2	3	1	1	3	1	2	4	2	3	2	2	2	0	0	0	0	0	0	0	0	0	0	3	2	25	1	2	2	---	0	0
178	2020-10-12	19	0	0	1	5	0	0	2	1	1	0	2	1	3	0	0	2	2	4	2	3	2	2	3	3	2	3	1	2	0	3	3	3	3	2	3	2	2	3	4	4	168	1	168	0	25	7000	0
216	2020-11-23	19	0	0	1	1	0	5000	1	1	1	1	4	4	3	0	4	4	4	3	3	3	4	3	4	4	4	2	3	4	0	4	4	4	4	4	0	3	4	4	4	4	168	1	168	4	---	15000	0
137	2020-09-11	19	1	1	1	4	1	0	1	1	1	0	1	1	3	0	4	3	2	4	4	4	2	1	3	1	1	0	0	3	0	0	1	1	0	0	0	0	4	2	4	0	168	1	168	0	---	0	0
33	2020-08-10	18	0	0	1	5	0	120000	1	0	0	0	1	1	1	3	3	3	4	2	2	2	2	2	4	1	3	3	0	4	0	3	3	2	2	2	2	3	2	4	3	2	330	1	0	0	---	3000	0
92	2020-10-26	18	1	0	1	5	0	0	1	10	1	1	2	2	2	0	4	1	2	4	2	1	1	2	4	2	2	1	0	2	0	1	2	1	0	0	0	0	2	3	4	3	168	1	168	0	---	0	0
320	2020-08-07	18	0	0	0	3	0	0	1	1	1	0	1	1	1	2	4	0	0	0	1	4	4	4	4	4	4	0	0	4	0	0	3	0	0	0	0	0	0	4	1	0	100	1	21	0	---	0	0
51	2020-08-31	18	1	0	0	5	0	0	1	10	1	0	1	1	1	1	3	3	3	4	4	4	4	4	4	2	3	3	0	3	0	2	0	0	0	0	0	0	2	2	4	2	56	1	0	0	---	0	0
67	2020-09-17	18	1	0	1	3	0	10000	1	5	1	1	4	4	1	4	4	2	4	4	2	4	4	4	4	2	2	0	0	0	0	0	0	0	0	0	0	0	0	4	4	1	168	1	168	60	---	0	0
326	2020-08-08	18	0	0	1	4	0	0	1	1	1	0	4	0	4	4	4	4	4	0	0	0	0	4	4	4	0	0	0	4	0	0	0	4	4	0	4	4	0	4	4	0	120	1	10	0	---	0	0
227	2020-12-23	18	1	0	1	3	0	0	1	2	1	0	0	2	4	0	1	0	0	3	3	4	1	2	0	1	0	0	0	0	0	0	0	0	0	0	0	0	0	0	3	2	168	0	---	0	---	80000	10000
391	2020-10-29	18	0	0	1	5	0	0	0	1	1	0	2	2	2	1	0	0	0	4	4	4	4	4	4	4	4	0	0	4	0	0	0	0	0	0	0	4	4	3	4	0	100	1	20	0	---	15000	300000
[truncated: 111 more columns]
